# Supplementary material for: Surface properties of the seas of Titan as revealed by Cassini mission bistatic radar experiments
Source: Nat Commun. 2024 Jul 16;15:5454. doi: 10.1038/s41467-024-49837-2 (PMC11252143; doi:10.1038/s41467-024-49837-2)
Supplement: Supplementary file 5 — Source_Data [file 41467_2024_49837_MOESM5_ESM.xlsx]

## Sheet: Figure 3
Figure 3
		Freq [Hz]	PSDrcp [dB/Hz]	PSDlcp [dB/Hz]			Freq [Hz]	PSDrcp [dB/Hz]	PSDlcp [dB/Hz]			Freq [Hz]	PSDrcp [dB/Hz]	PSDlcp [dB/Hz]			Freq [Hz]	PSDrcp [dB/Hz]	PSDlcp [dB/Hz]
	a	-8000	-216.472	-217.031		b	-8000	-216.777	-218.337		c	-8000	-217.529	-217.874		d	-8000	-214.044	-214.685
		-7999.76	-216.569	-217.83			-7999.76	-216.695	-217.139			-7999.76	-217.865	-218.941			-7999.76	-214.247	-214.391
		-7999.51	-216.358	-217.934			-7999.51	-216.757	-216.084			-7999.51	-218.501	-218.807			-7999.51	-215.393	-214.794
		-7999.27	-215.948	-217.331			-7999.27	-216.239	-216.095			-7999.27	-219.178	-218.395			-7999.27	-216.113	-215.743
		-7999.02	-215.936	-217.143			-7999.02	-215.536	-216.802			-7999.02	-219.632	-219.05			-7999.02	-216.163	-216.693
		-7998.78	-216.19	-217.524			-7998.78	-215.455	-217.042			-7998.78	-220.14	-220.33			-7998.78	-216.711	-217.311
		-7998.54	-215.953	-217.627			-7998.54	-216.005	-216.465			-7998.54	-220.879	-220.803			-7998.54	-217.793	-217.83
		-7998.29	-215.386	-217.172			-7998.29	-216.426	-215.874			-7998.29	-221.37	-220.533			-7998.29	-218.082	-218.432
		-7998.05	-215.435	-217.012			-7998.05	-216.295	-215.511			-7998.05	-221.15	-220.763			-7998.05	-217.384	-218.78
		-7997.8	-216.395	-217.494			-7997.8	-216.136	-215.231			-7997.8	-220.731	-221.474			-7997.8	-217.03	-218.481
		-7997.56	-217.423	-217.873			-7997.56	-216.149	-215.268			-7997.56	-220.692	-221.36			-7997.56	-217.223	-217.778
		-7997.31	-217.382	-217.414			-7997.31	-216.025	-215.993			-7997.31	-220.725	-220.305			-7997.31	-216.879	-217.048
		-7997.07	-216.975	-216.789			-7997.07	-215.931	-217.147			-7997.07	-219.904	-219.593			-7997.07	-215.687	-216.298
		-7996.83	-216.936	-216.656			-7996.83	-216.36	-217.521			-7996.83	-218.389	-219.351			-7996.83	-214.845	-215.449
		-7996.58	-216.699	-216.81			-7996.58	-217.039	-216.859			-7996.58	-217.271	-218.684			-7996.58	-214.853	-214.647
		-7996.34	-215.995	-216.791			-7996.34	-216.847	-216.342			-7996.34	-217.076	-217.726			-7996.34	-214.941	-214.12
		-7996.09	-215.7	-216.688			-7996.09	-215.979	-216.276			-7996.09	-217.59	-217.583			-7996.09	-214.437	-214.01
		-7995.85	-216.375	-216.88			-7995.85	-215.634	-216.183			-7995.85	-218.065	-218.237			-7995.85	-214.263	-214.452
		-7995.61	-217.404	-217.363			-7995.61	-216.024	-215.986			-7995.61	-218.195	-218.64			-7995.61	-214.848	-215.483
		-7995.36	-217.213	-217.771			-7995.36	-216.466	-216.165			-7995.36	-218.443	-218.825			-7995.36	-215.482	-216.654
		-7995.12	-216.138	-217.862			-7995.12	-216.493	-216.734			-7995.12	-219.096	-219.601			-7995.12	-215.863	-217.144
		-7994.87	-215.579	-217.635			-7994.87	-216.559	-216.892			-7994.87	-220.047	-220.727			-7994.87	-216.534	-217.026
		-7994.63	-215.711	-217.122			-7994.63	-216.82	-216.321			-7994.63	-220.948	-221.113			-7994.63	-217.46	-217.109
		-7994.38	-215.944	-216.542			-7994.38	-216.73	-215.838			-7994.38	-221.393	-220.866			-7994.38	-217.667	-217.648
		-7994.14	-215.857	-216.261			-7994.14	-216.356	-215.866			-7994.14	-221.271	-220.942			-7994.14	-217.087	-218.13
		-7993.9	-215.75	-216.46			-7993.9	-216.412	-216.121			-7993.9	-220.87	-221.169			-7993.9	-216.788	-217.919
		-7993.65	-215.777	-216.79			-7993.65	-216.649	-216.167			-7993.65	-220.472	-220.612			-7993.65	-217.03	-217.255
		-7993.41	-215.904	-216.901			-7993.41	-216.27	-216.279			-7993.41	-220.067	-219.629			-7993.41	-216.98	-216.661
		-7993.16	-216.027	-216.768			-7993.16	-215.512	-216.66			-7993.16	-219.443	-219.3			-7993.16	-216.122	-216.164
		-7992.92	-216.271	-216.708			-7992.92	-215.332	-216.9			-7992.92	-218.559	-219.696			-7992.92	-215.294	-215.624
		-7992.68	-216.774	-216.874			-7992.68	-215.852	-216.58			-7992.68	-217.72	-219.528			-7992.68	-215.014	-215.208
		-7992.43	-217.401	-217.096			-7992.43	-216.301	-216.126			-7992.43	-217.286	-218.282			-7992.43	-214.839	-215.155
		-7992.19	-217.695	-217.06			-7992.19	-216.218	-216.047			-7992.19	-217.36	-217.405			-7992.19	-214.518	-215.307
		-7991.94	-217.369	-216.72			-7991.94	-216.195	-216.268			-7991.94	-217.753	-217.297			-7991.94	-214.618	-215.396
		-7991.7	-216.806	-216.435			-7991.7	-216.362	-216.371			-7991.7	-218.272	-217.45			-7991.7	-215.108	-215.548
		-7991.46	-216.502	-216.585			-7991.46	-216.089	-216.24			-7991.46	-218.926	-217.952			-7991.46	-215.341	-215.772
		-7991.21	-216.445	-217.213			-7991.21	-215.567	-216.201			-7991.21	-219.65	-219.265			-7991.21	-215.558	-215.844
		-7990.97	-216.228	-217.851			-7990.97	-215.632	-216.492			-7990.97	-220.117	-221.092			-7990.97	-216.417	-215.94
		-7990.72	-215.8	-217.923			-7990.72	-216.212	-216.957			-7990.72	-220.128	-221.815			-7990.72	-217.673	-216.514
		-7990.48	-215.658	-217.591			-7990.48	-216.156	-217.109			-7990.48	-219.992	-221.068			-7990.48	-218.043	-217.642
		-7990.23	-216.023	-217.289			-7990.23	-215.385	-216.736			-7990.23	-220.091	-220.368			-7990.23	-217.51	-218.572
		-7989.99	-216.322	-216.991			-7989.99	-215.142	-216.289			-7989.99	-220.378	-220.049			-7989.99	-217.436	-218.403
		-7989.75	-215.918	-216.628			-7989.75	-215.724	-216.216			-7989.75	-220.357	-219.683			-7989.75	-218.005	-217.754
		-7989.5	-215.407	-216.504			-7989.5	-216.162	-216.438			-7989.5	-219.762	-219.273			-7989.5	-217.793	-217.363
		-7989.26	-215.552	-216.854			-7989.26	-215.823	-216.503			-7989.26	-219.109	-219.18			-7989.26	-216.286	-216.828
		-7989.01	-216.151	-217.325			-7989.01	-215.722	-216.342			-7989.01	-218.93	-219.091			-7989.01	-215.06	-215.683
		-7988.77	-216.258	-217.263			-7988.77	-216.374	-216.444			-7988.77	-219.036	-218.175			-7988.77	-214.677	-214.652
		-7988.53	-215.876	-216.872			-7988.53	-216.757	-217.004			-7988.53	-218.527	-217.072			-7988.53	-214.417	-214.509
		-7988.28	-216.066	-216.861			-7988.28	-216.117	-217.418			-7988.28	-217.461	-217.035			-7988.28	-213.836	-214.978
		-7988.04	-217.163	-217.27			-7988.04	-215.696	-217.119			-7988.04	-216.977	-217.999			-7988.04	-213.725	-215.048
		-7987.79	-218.006	-217.432			-7987.79	-216.131	-216.723			-7987.79	-217.421	-218.621			-7987.79	-214.383	-214.923
		-7987.55	-217.337	-217.069			-7987.55	-216.427	-216.821			-7987.55	-218.232	-218.693			-7987.55	-215.167	-215.35
		-7987.3	-216.51	-216.789			-7987.3	-215.685	-217.027			-7987.3	-218.678	-219.286			-7987.3	-215.756	-216.073
		-7987.06	-216.574	-216.947			-7987.06	-215.063	-216.685			-7987.06	-218.79	-220.411			-7987.06	-216.618	-216.459
		-7986.82	-217.146	-217.224			-7986.82	-215.409	-216.2			-7986.82	-219.082	-220.954			-7986.82	-217.742	-216.668
		-7986.57	-217.21	-217.239			-7986.57	-216.177	-216.31			-7986.57	-219.733	-220.601			-7986.57	-218.083	-217.18
		-7986.33	-216.661	-217.173			-7986.33	-216.22	-216.963			-7986.33	-220.367	-220.346			-7986.33	-217.468	-217.697
		-7986.08	-216.166	-217.313			-7986.08	-215.947	-217.312			-7986.08	-220.366	-220.493			-7986.08	-217.054	-217.398
		-7985.84	-215.917	-217.544			-7985.84	-216.399	-216.978			-7985.84	-219.765	-220.474			-7985.84	-217.123	-216.602
		-7985.6	-215.878	-217.69			-7985.6	-217.295	-216.699			-7985.6	-219.188	-219.986			-7985.6	-216.855	-216.274
		-7985.35	-216.174	-217.891			-7985.35	-217.31	-216.891			-7985.35	-218.947	-219.494			-7985.35	-215.883	-216.535
		-7985.11	-216.763	-218.154			-7985.11	-216.667	-217.209			-7985.11	-218.753	-219.142			-7985.11	-215.059	-216.421
		-7984.86	-217.038	-217.945			-7984.86	-216.565	-217.215			-7984.86	-218.063	-218.493			-7984.86	-214.736	-215.325
		-7984.62	-216.596	-217.099			-7984.62	-216.95	-217.032			-7984.62	-217.031	-217.676			-7984.62	-214.281	-214.327
		-7984.38	-216.073	-216.381			-7984.38	-216.898	-216.943			-7984.38	-216.405	-217.412			-7984.38	-213.608	-214.141
		-7984.13	-216.017	-216.402			-7984.13	-216.243	-216.967			-7984.13	-216.561	-217.693			-7984.13	-213.702	-214.415
		-7983.89	-216.26	-217.113			-7983.89	-215.606	-217.04			-7983.89	-217.356	-217.885			-7983.89	-214.835	-214.766
		-7983.64	-216.356	-217.682			-7983.64	-215.205	-217.076			-7983.64	-218.45	-218.112			-7983.64	-216.03	-215.444
		-7983.4	-216.278	-217.193			-7983.4	-215.098	-216.897			-7983.4	-219.491	-218.966			-7983.4	-216.495	-216.457
		-7983.15	-216.32	-216.231			-7983.15	-215.494	-216.519			-7983.15	-220.166	-220.421			-7983.15	-216.97	-217.056
		-7982.91	-216.501	-215.733			-7982.91	-216.307	-216.283			-7982.91	-220.447	-221.601			-7982.91	-217.864	-216.849
		-7982.67	-216.575	-215.876			-7982.67	-216.731	-216.369			-7982.67	-220.692	-221.763			-7982.67	-218.292	-216.553
		-7982.42	-216.424	-216.248			-7982.42	-216.407	-216.504			-7982.42	-221.114	-221.447			-7982.42	-217.718	-216.747
		-7982.18	-216.16	-216.307			-7982.18	-216.206	-216.419			-7982.18	-221.229	-221.183			-7982.18	-217.114	-217.374
		-7981.93	-215.99	-216.079			-7981.93	-216.378	-216.391			-7981.93	-220.342	-220.981			-7981.93	-216.973	-217.974
		-7981.69	-216.16	-215.943			-7981.69	-216.059	-216.726			-7981.69	-218.989	-220.84			-7981.69	-216.769	-218.073
		-7981.45	-216.778	-215.936			-7981.45	-215.188	-217.065			-7981.45	-218.169	-220.572			-7981.45	-216.034	-217.595
		-7981.2	-217.456	-215.864			-7981.2	-214.874	-216.826			-7981.2	-218.243	-219.517			-7981.2	-215.227	-216.785
		-7980.96	-217.434	-215.846			-7980.96	-215.522	-216.359			-7980.96	-218.765	-217.825			-7980.96	-214.723	-215.937
		-7980.71	-216.802	-216.217			-7980.71	-216.231	-216.28			-7980.71	-218.573	-216.685			-7980.71	-214.312	-215.199
		-7980.47	-216.293	-216.904			-7980.47	-215.883	-216.395			-7980.47	-217.793	-216.766			-7980.47	-214.097	-214.586
		-7980.22	-216.076	-217.205			-7980.22	-215.477	-216.074			-7980.22	-217.671	-217.745			-7980.22	-214.649	-214.319
		-7979.98	-215.91	-216.906			-7979.98	-216.108	-215.5			-7979.98	-218.334	-218.65			-7979.98	-215.79	-214.739
		-7979.74	-215.77	-216.843			-7979.74	-217.224	-215.382			-7979.74	-219.05	-219.287			-7979.74	-216.293	-215.735
		-7979.49	-215.824	-217.482			-7979.49	-216.995	-215.867			-7979.49	-219.495	-220.076			-7979.49	-216.038	-216.479
		-7979.25	-215.919	-218.14			-7979.25	-215.994	-216.414			-7979.25	-220.052	-220.673			-7979.25	-216.155	-216.43
		-7979	-215.742	-217.743			-7979	-215.848	-216.577			-7979	-220.835	-220.668			-7979	-216.965	-216.314
		-7978.76	-215.514	-216.937			-7978.76	-216.513	-216.769			-7978.76	-221.366	-220.615			-7978.76	-217.868	-216.792
		-7978.52	-215.708	-216.742			-7978.52	-216.846	-217.308			-7978.52	-221.273	-220.919			-7978.52	-218.129	-217.615
		-7978.27	-216.225	-217.127			-7978.27	-216.531	-217.468			-7978.27	-220.878	-221.009			-7978.27	-217.883	-217.805
		-7978.03	-216.356	-217.398			-7978.03	-216.499	-216.595			-7978.03	-220.517	-220.293			-7978.03	-217.42	-217.192
		-7977.78	-215.999	-217.234			-7977.78	-216.854	-215.611			-7977.78	-220.13	-219.431			-7977.78	-216.681	-216.727
		-7977.54	-215.877	-217.043			-7977.54	-216.798	-215.38			-7977.54	-219.605	-219.057			-7977.54	-215.934	-216.751
		-7977.29	-216.162	-217.007			-7977.29	-216.281	-215.915			-7977.29	-219.039	-218.839			-7977.29	-215.601	-216.623
		-7977.05	-216.198	-216.922			-7977.05	-215.969	-216.54			-7977.05	-218.549	-218.181			-7977.05	-215.431	-215.785
		-7976.81	-215.73	-216.785			-7976.81	-215.83	-216.483			-7976.81	-218.152	-217.556			-7976.81	-214.749	-214.855
		-7976.56	-215.455	-216.815			-7976.56	-215.492	-216.077			-7976.56	-217.937	-217.619			-7976.56	-214.107	-214.388
		-7976.32	-215.707	-216.983			-7976.32	-215.243	-216.139			-7976.32	-218.008	-217.891			-7976.32	-214.535	-214.312
		-7976.07	-215.956	-217.079			-7976.07	-215.57	-216.86			-7976.07	-218.24	-217.826			-7976.07	-215.77	-214.624
		-7975.83	-215.692	-217.174			-7975.83	-216.241	-217.46			-7975.83	-218.518	-218.15			-7975.83	-216.383	-215.517
		-7975.59	-215.41	-217.466			-7975.59	-216.426	-216.887			-7975.59	-218.995	-219.326			-7975.59	-216.409	-216.804
		-7975.34	-215.613	-217.686			-7975.34	-216.159	-215.813			-7975.34	-219.741	-220.541			-7975.34	-217.064	-217.73
		-7975.1	-215.96	-217.346			-7975.1	-216.185	-215.369			-7975.1	-220.358	-220.661			-7975.1	-218.144	-217.917
		-7974.85	-215.836	-216.711			-7974.85	-216.385	-215.783			-7974.85	-220.354	-220.468			-7974.85	-218.076	-217.886
		-7974.61	-215.535	-216.417			-7974.61	-216.057	-216.528			-7974.61	-219.996	-220.885			-7974.61	-217.145	-217.905
		-7974.37	-215.681	-216.638			-7974.37	-215.477	-216.785			-7974.37	-219.848	-221.283			-7974.37	-217.023	-217.758
		-7974.12	-216.138	-217.091			-7974.12	-215.418	-216.624			-7974.12	-219.916	-220.596			-7974.12	-218.018	-217.452
		-7973.88	-216.161	-217.339			-7973.88	-215.823	-216.704			-7973.88	-219.743	-219.685			-7973.88	-218.43	-217.201
		-7973.63	-215.709	-217.143			-7973.63	-215.882	-217.004			-7973.63	-219.235	-219.611			-7973.63	-216.706	-216.715
		-7973.39	-215.535	-216.654			-7973.39	-215.44	-216.924			-7973.39	-218.837	-219.836			-7973.39	-214.985	-215.533
		-7973.14	-215.932	-216.31			-7973.14	-215.299	-216.436			-7973.14	-218.511	-218.821			-7973.14	-214.356	-214.242
		-7972.9	-216.461	-216.478			-7972.9	-215.812	-216.146			-7972.9	-217.616	-217.399			-7972.9	-214.345	-213.762
		-7972.66	-216.521	-217.006			-7972.66	-216.527	-216.268			-7972.66	-216.572	-217.054			-7972.66	-214.361	-214.18
		-7972.41	-216.269	-217.051			-7972.41	-216.815	-216.427			-7972.41	-216.534	-217.43			-7972.41	-214.813	-214.55
		-7972.17	-216.205	-216.342			-7972.17	-216.767	-216.217			-7972.17	-217.714	-217.533			-7972.17	-215.834	-214.411
		-7971.92	-216.348	-215.883			-7971.92	-216.633	-215.831			-7971.92	-218.997	-217.852			-7971.92	-216.249	-214.67
		-7971.68	-216.344	-216.358			-7971.68	-216.246	-215.729			-7971.68	-219.15	-219.187			-7971.68	-215.906	-215.758
		-7971.44	-216.127	-217.4			-7971.44	-215.659	-216.105			-7971.44	-219.064	-220.97			-7971.44	-216.111	-217.067
		-7971.19	-216.107	-217.557			-7971.19	-215.295	-216.744			-7971.19	-219.686	-221.301			-7971.19	-217.163	-217.569
		-7970.95	-216.564	-216.66			-7970.95	-215.381	-217.014			-7970.95	-220.573	-220.649			-7970.95	-217.817	-217.368
		-7970.7	-217.092	-216.179			-7970.7	-215.822	-216.584			-7970.7	-220.476	-220.642			-7970.7	-217.07	-217.149
		-7970.46	-216.783	-216.609			-7970.46	-216.373	-216.073			-7970.46	-219.63	-220.958			-7970.46	-216.312	-216.92
		-7970.21	-215.798	-217.248			-7970.21	-216.689	-216.118			-7970.21	-219.229	-220.278			-7970.21	-216.525	-216.474
		-7969.97	-215.138	-217.006			-7969.97	-216.407	-216.661			-7969.97	-219.447	-219.094			-7969.97	-217.173	-216.005
		-7969.73	-215.165	-216.255			-7969.73	-215.707	-216.959			-7969.73	-219.369	-218.668			-7969.73	-216.609	-215.744
		-7969.48	-215.52	-215.981			-7969.48	-215.221	-216.595			-7969.48	-218.364	-218.874			-7969.48	-215.054	-215.462
		-7969.24	-215.64	-216.366			-7969.24	-215.259	-216.22			-7969.24	-217.343	-218.308			-7969.24	-214.077	-214.806
		-7968.99	-215.549	-216.908			-7968.99	-215.543	-216.284			-7968.99	-217.031	-217.087			-7968.99	-214.002	-214.072
		-7968.75	-215.636	-216.985			-7968.75	-215.572	-216.434			-7968.75	-217.18	-216.848			-7968.75	-214.225	-213.835
		-7968.51	-215.85	-216.72			-7968.51	-215.409	-216.22			-7968.51	-217.311	-217.761			-7968.51	-214.311	-214.221
		-7968.26	-215.89	-216.674			-7968.26	-215.573	-215.978			-7968.26	-217.589	-218.398			-7968.26	-214.652	-214.991
		-7968.02	-215.925	-216.974			-7968.02	-216.211	-216.222			-7968.02	-218.189	-218.289			-7968.02	-215.507	-215.933
		-7967.77	-216.287	-217.17			-7967.77	-216.769	-216.828			-7967.77	-218.741	-218.602			-7967.77	-216.552	-216.843
		-7967.53	-216.627	-216.879			-7967.53	-216.477	-217.117			-7967.53	-219	-219.523			-7967.53	-217.218	-217.386
		-7967.29	-216.293	-216.506			-7967.29	-215.546	-216.811			-7967.29	-219.315	-220.179			-7967.29	-217.272	-217.481
		-7967.04	-215.775	-216.575			-7967.04	-214.748	-216.312			-7967.04	-219.95	-220.26			-7967.04	-217.079	-217.423
		-7966.8	-215.938	-216.971			-7966.8	-214.512	-215.827			-7966.8	-220.596	-220.57			-7966.8	-217.09	-217.379
		-7966.55	-216.698	-217.039			-7966.55	-214.936	-215.407			-7966.55	-220.739	-221.307			-7966.55	-217.262	-217.26
		-7966.31	-216.914	-216.641			-7966.31	-215.819	-215.286			-7966.31	-220.476	-221.41			-7966.31	-216.947	-217.044
		-7966.06	-216.289	-216.415			-7966.06	-216.609	-215.603			-7966.06	-220.118	-220.444			-7966.06	-215.931	-216.806
		-7965.82	-216.07	-216.625			-7965.82	-216.848	-216.005			-7965.82	-219.514	-219.588			-7965.82	-215.057	-216.344
		-7965.58	-216.78	-216.838			-7965.58	-216.709	-215.933			-7965.58	-218.653	-219.263			-7965.58	-214.929	-215.354
		-7965.33	-217.495	-216.667			-7965.33	-216.394	-215.595			-7965.33	-218.116	-218.747			-7965.33	-215.074	-214.208
		-7965.09	-216.931	-216.432			-7965.09	-215.905	-215.613			-7965.09	-218.217	-217.784			-7965.09	-214.409	-213.674
		-7964.84	-215.998	-216.415			-7964.84	-215.553	-216.064			-7964.84	-218.189	-217.279			-7964.84	-213.614	-214.077
		-7964.6	-215.789	-216.367			-7964.6	-215.791	-216.444			-7964.6	-217.431	-217.623			-7964.6	-213.974	-214.984
		-7964.36	-216.222	-216.15			-7964.36	-216.576	-216.472			-7964.36	-217.016	-218.339			-7964.36	-215.152	-215.54
		-7964.11	-216.658	-216.169			-7964.11	-216.99	-216.531			-7964.11	-217.631	-219.091			-7964.11	-215.487	-215.611
		-7963.87	-216.768	-216.702			-7963.87	-216.372	-216.828			-7963.87	-218.867	-219.975			-7963.87	-215.111	-215.626
		-7963.62	-216.668	-217.323			-7963.62	-215.629	-216.947			-7963.62	-219.625	-220.654			-7963.62	-215.477	-215.788
		-7963.38	-216.318	-217.322			-7963.38	-215.509	-216.612			-7963.38	-219.565	-220.652			-7963.38	-216.761	-216.174
		-7963.13	-215.828	-216.884			-7963.13	-215.908	-216.261			-7963.13	-219.531	-220.413			-7963.13	-217.677	-216.789
		-7962.89	-215.694	-216.528			-7962.89	-216.36	-216.284			-7962.89	-219.946	-220.391			-7962.89	-217.241	-217.302
		-7962.65	-216.129	-216.275			-7962.65	-216.633	-216.519			-7962.65	-220.438	-220.206			-7962.65	-216.809	-217.193
		-7962.4	-216.546	-216.16			-7962.4	-216.739	-216.514			-7962.4	-220.392	-219.544			-7962.4	-217.217	-216.625
		-7962.16	-216.173	-216.514			-7962.16	-216.561	-216.173			-7962.16	-219.749	-219.06			-7962.16	-217.567	-216.212
		-7961.91	-215.525	-217.311			-7961.91	-216.141	-215.863			-7961.91	-218.803	-219.328			-7961.91	-216.547	-215.966
		-7961.67	-215.457	-217.555			-7961.67	-215.828	-215.894			-7961.67	-217.749	-219.606			-7961.67	-215.21	-215.216
		-7961.43	-216.01	-216.806			-7961.43	-215.747	-216.253			-7961.43	-216.897	-218.351			-7961.43	-214.704	-213.932
		-7961.18	-216.482	-216.318			-7961.18	-215.65	-216.597			-7961.18	-216.625	-216.778			-7961.18	-214.717	-213.123
		-7960.94	-216.279	-216.729			-7960.94	-215.433	-216.555			-7960.94	-216.941	-216.493			-7960.94	-214.388	-213.448
		-7960.69	-215.786	-217.184			-7960.69	-215.345	-216.278			-7960.69	-217.351	-217.318			-7960.69	-214.008	-214.593
		-7960.45	-215.531	-216.468			-7960.45	-215.468	-216.202			-7960.45	-217.598	-217.937			-7960.45	-214.195	-215.335
		-7960.21	-215.636	-215.551			-7960.21	-215.514	-216.427			-7960.21	-218.004	-218.103			-7960.21	-214.714	-215.287
		-7959.96	-216.022	-215.636			-7959.96	-215.374	-216.638			-7959.96	-218.658	-218.78			-7959.96	-215.283	-215.307
		-7959.72	-216.444	-216.654			-7959.72	-215.356	-216.595			-7959.72	-219.198	-219.978			-7959.72	-216.213	-215.767
		-7959.47	-216.498	-217.324			-7959.47	-215.551	-216.449			-7959.47	-219.405	-220.648			-7959.47	-217.653	-216.486
		-7959.23	-216.195	-216.86			-7959.23	-215.596	-216.297			-7959.23	-219.513	-220.521			-7959.23	-218.558	-217.17
		-7958.98	-216.085	-216.44			-7958.98	-215.363	-216.009			-7958.98	-219.695	-220.478			-7958.98	-217.888	-217.56
		-7958.74	-216.401	-216.632			-7958.74	-215.26	-215.696			-7958.74	-219.75	-220.621			-7958.74	-216.939	-217.459
		-7958.5	-216.553	-216.833			-7958.5	-215.424	-215.719			-7958.5	-219.479	-220.378			-7958.5	-216.678	-216.934
		-7958.25	-215.953	-216.587			-7958.25	-215.445	-216.143			-7958.25	-219.06	-219.968			-7958.25	-216.726	-216.342
		-7958.01	-215.259	-216.394			-7958.01	-215.198	-216.491			-7958.01	-218.726	-220.055			-7958.01	-216.245	-215.973
		-7957.76	-215.259	-216.554			-7957.76	-215.221	-216.379			-7957.76	-218.424	-220.103			-7957.76	-215.464	-215.839
		-7957.52	-215.875	-216.658			-7957.52	-215.74	-216.156			-7957.52	-218.044	-218.788			-7957.52	-215.254	-215.7
		-7957.28	-216.214	-216.453			-7957.28	-216.067	-216.082			-7957.28	-217.776	-217.245			-7957.28	-215.659	-215.246
		-7957.03	-215.848	-216.32			-7957.03	-215.578	-215.817			-7957.03	-217.814	-216.953			-7957.03	-215.689	-214.474
		-7956.79	-215.666	-216.408			-7956.79	-215.029	-215.28			-7956.79	-217.897	-217.629			-7956.79	-215.095	-213.849
		-7956.54	-216.265	-216.377			-7956.54	-215.145	-215.091			-7956.54	-217.741	-217.849			-7956.54	-214.828	-213.813
		-7956.3	-217.085	-216.206			-7956.3	-215.665	-215.694			-7956.3	-217.629	-217.648			-7956.3	-215.213	-214.383
		-7956.05	-216.926	-216.359			-7956.05	-215.771	-216.662			-7956.05	-217.911	-218.2			-7956.05	-216.007	-215.136
		-7955.81	-216.194	-216.903			-7955.81	-215.422	-216.72			-7955.81	-218.616	-219.613			-7955.81	-216.853	-215.572
		-7955.57	-216.009	-217.149			-7955.57	-215.311	-215.865			-7955.57	-219.486	-220.805			-7955.57	-217.298	-215.749
		-7955.32	-216.329	-216.743			-7955.32	-215.62	-215.317			-7955.32	-220.036	-221.027			-7955.32	-217.075	-216.104
		-7955.08	-216.217	-216.388			-7955.08	-215.966	-215.418			-7955.08	-219.889	-221.159			-7955.08	-216.59	-216.762
		-7954.83	-215.513	-216.511			-7954.83	-216.083	-215.751			-7954.83	-219.279	-221.308			-7954.83	-216.375	-217.314
		-7954.59	-215.19	-216.79			-7954.59	-216.047	-215.883			-7954.59	-218.76	-220.401			-7954.59	-216.413	-217.255
		-7954.35	-215.733	-216.885			-7954.35	-215.833	-215.867			-7954.35	-218.555	-218.964			-7954.35	-216.182	-216.704
		-7954.1	-216.576	-217.037			-7954.1	-215.462	-215.842			-7954.1	-218.303	-218.407			-7954.1	-215.501	-216.017
		-7953.86	-216.484	-217.363			-7953.86	-215.343	-215.776			-7953.86	-217.433	-219.07			-7953.86	-214.896	-215.251
		-7953.61	-215.658	-217.268			-7953.61	-215.785	-215.801			-7953.61	-216.243	-219.599			-7953.61	-214.626	-214.478
		-7953.37	-215.208	-216.541			-7953.37	-216.431	-216.109			-7953.37	-215.642	-218.251			-7953.37	-214.207	-213.986
		-7953.12	-215.313	-215.98			-7953.12	-216.447	-216.432			-7953.12	-216.089	-216.914			-7953.12	-213.446	-213.911
		-7952.88	-215.443	-216.102			-7952.88	-215.931	-216.227			-7952.88	-217.224	-216.872			-7952.88	-213.143	-214.074
		-7952.64	-215.303	-216.648			-7952.64	-215.688	-215.73			-7952.64	-218.056	-217.632			-7952.64	-213.823	-214.392
		-7952.39	-215.268	-216.919			-7952.39	-215.794	-215.612			-7952.39	-218.338	-218.347			-7952.39	-215.149	-215.042
		-7952.15	-215.596	-216.737			-7952.15	-215.628	-215.893			-7952.15	-218.696	-218.902			-7952.15	-216.203	-215.996
		-7951.9	-215.974	-216.595			-7951.9	-215.014	-215.949			-7951.9	-219.296	-219.452			-7951.9	-216.548	-216.786
		-7951.66	-216.047	-216.714			-7951.66	-214.58	-215.616			-7951.66	-219.803	-219.779			-7951.66	-216.665	-217.001
		-7951.42	-216.073	-216.895			-7951.42	-214.741	-215.584			-7951.42	-220.032	-219.823			-7951.42	-216.859	-216.86
		-7951.17	-216.357	-216.987			-7951.17	-215.294	-216.219			-7951.17	-220.224	-219.845			-7951.17	-216.94	-216.711
		-7950.93	-216.628	-217.081			-7950.93	-215.586	-216.887			-7950.93	-220.583	-219.772			-7950.93	-216.674	-216.554
		-7950.68	-216.524	-217.196			-7950.68	-215.309	-216.615			-7950.68	-220.851	-219.288			-7950.68	-216.18	-216.257
		-7950.44	-216.359	-217.135			-7950.44	-214.969	-215.946			-7950.44	-220.415	-218.648			-7950.44	-215.798	-215.835
		-7950.2	-216.504	-216.813			-7950.2	-215.079	-215.833			-7950.2	-219.189	-218.428			-7950.2	-215.704	-215.363
		-7949.95	-216.643	-216.492			-7949.95	-215.623	-216.257			-7949.95	-217.826	-218.635			-7949.95	-215.637	-214.85
		-7949.71	-216.288	-216.502			-7949.71	-215.972	-216.504			-7949.71	-216.889	-218.492			-7949.71	-215.102	-214.376
		-7949.46	-215.821	-216.851			-7949.46	-215.494	-216.28			-7949.46	-216.599	-217.733			-7949.46	-214.389	-214.182
		-7949.22	-215.914	-217.045			-7949.22	-214.636	-216.123			-7949.22	-216.957	-217.248			-7949.22	-214.377	-214.39
		-7948.97	-216.634	-216.586			-7948.97	-214.199	-216.249			-7948.97	-217.793	-217.362			-7948.97	-215.15	-214.72
		-7948.73	-217.281	-215.883			-7948.73	-214.478	-216.179			-7948.73	-218.748	-217.647			-7948.73	-215.495	-214.786
		-7948.49	-217.133	-215.61			-7948.49	-215.295	-215.65			-7948.49	-219.262	-218.03			-7948.49	-214.917	-214.661
		-7948.24	-216.643	-215.841			-7948.24	-216.058	-215.216			-7948.24	-219.127	-218.775			-7948.24	-214.615	-214.676
		-7948	-216.506	-216.052			-7948	-216.204	-215.383			-7948	-218.908	-219.611			-7948	-215.109	-215.035
		-7947.75	-216.733	-215.896			-7947.75	-215.94	-216.083			-7947.75	-219.202	-219.879			-7947.75	-215.911	-215.775
		-7947.51	-216.797	-215.844			-7947.51	-215.8	-216.679			-7947.51	-220.051	-219.747			-7947.51	-216.254	-216.701
		-7947.27	-216.265	-216.361			-7947.27	-215.844	-216.609			-7947.27	-220.708	-219.867			-7947.27	-216.326	-217.28
		-7947.02	-215.471	-217.075			-7947.02	-215.658	-216.164			-7947.02	-220.279	-220.172			-7947.02	-216.792	-217.096
		-7946.78	-215.065	-217.028			-7946.78	-215.071	-215.816			-7946.78	-219.359	-219.96			-7946.78	-217.327	-216.486
		-7946.53	-215.405	-216.363			-7946.53	-214.621	-215.649			-7946.53	-218.866	-219.177			-7946.53	-216.684	-215.904
		-7946.29	-216.377	-215.982			-7946.29	-214.858	-215.631			-7946.29	-218.735	-218.468			-7946.29	-215.244	-215.344
		-7946.04	-217.172	-216.021			-7946.04	-215.694	-215.836			-7946.04	-218.142	-217.927			-7946.04	-214.299	-214.683
		-7945.8	-216.942	-216.038			-7945.8	-216.075	-216.263			-7945.8	-216.931	-217.234			-7945.8	-213.94	-214.176
		-7945.56	-216.276	-215.899			-7945.56	-215.309	-216.564			-7945.56	-216.034	-216.668			-7945.56	-213.452	-214.198
		-7945.31	-215.979	-215.972			-7945.31	-214.502	-216.311			-7945.31	-215.981	-216.872			-7945.31	-212.857	-214.651
		-7945.07	-216.047	-216.374			-7945.07	-214.471	-215.722			-7945.07	-216.492	-217.681			-7945.07	-213.03	-214.955
		-7944.82	-216.088	-216.672			-7944.82	-215.011	-215.416			-7944.82	-217.06	-218.045			-7944.82	-214.146	-215.071
		-7944.58	-215.94	-216.504			-7944.58	-215.401	-215.749			-7944.58	-217.67	-217.891			-7944.58	-215.246	-215.504
		-7944.34	-215.748	-216.184			-7944.34	-215.459	-216.622			-7944.34	-218.407	-218.043			-7944.34	-215.527	-216.257
		-7944.09	-215.599	-216.088			-7944.09	-215.639	-217.285			-7944.09	-218.874	-218.618			-7944.09	-215.692	-216.806
		-7943.85	-215.548	-216.209			-7943.85	-215.813	-216.853			-7943.85	-218.739	-219.211			-7943.85	-216.29	-216.928
		-7943.6	-215.731	-216.328			-7943.6	-215.435	-215.855			-7943.6	-218.388	-219.624			-7943.6	-216.916	-216.926
		-7943.36	-216.143	-216.251			-7943.36	-214.933	-215.329			-7943.36	-218.293	-219.87			-7943.36	-216.996	-216.868
		-7943.12	-216.422	-215.982			-7943.12	-215.14	-215.587			-7943.12	-218.531	-219.665			-7943.12	-216.655	-216.477
		-7942.87	-216.299	-215.815			-7942.87	-216.042	-216.182			-7942.87	-218.894	-218.941			-7942.87	-216.122	-215.786
		-7942.63	-216.106	-216.103			-7942.63	-216.426	-216.159			-7942.63	-219.071	-218.361			-7942.63	-215.341	-215.182
		-7942.38	-216.131	-216.761			-7942.38	-215.667	-215.462			-7942.38	-218.77	-218.402			-7942.38	-214.543	-214.802
		-7942.14	-216.087	-216.924			-7942.14	-215.013	-215.02			-7942.14	-218.002	-218.553			-7942.14	-214.139	-214.4
		-7941.89	-215.687	-216.114			-7941.89	-215.077	-215.275			-7941.89	-217.263	-217.764			-7941.89	-214.04	-213.829
		-7941.65	-215.331	-215.303			-7941.65	-215.347	-215.92			-7941.65	-217.055	-216.674			-7941.65	-213.646	-213.409
		-7941.41	-215.519	-215.225			-7941.41	-215.182	-216.255			-7941.41	-217.24	-216.497			-7941.41	-213.069	-213.453
		-7941.16	-216.173	-215.721			-7941.16	-214.859	-216.072			-7941.16	-217.124	-217.105			-7941.16	-213.152	-213.839
		-7940.92	-216.601	-216.06			-7940.92	-214.832	-215.773			-7940.92	-216.806	-217.474			-7940.92	-213.998	-214.31
		-7940.67	-216.328	-215.93			-7940.67	-214.973	-215.583			-7940.67	-217.067	-217.632			-7940.67	-214.732	-214.874
		-7940.43	-215.774	-215.87			-7940.43	-215.037	-215.534			-7940.43	-218.043	-218.412			-7940.43	-214.833	-215.522
		-7940.19	-215.356	-216.188			-7940.19	-215.163	-215.731			-7940.19	-218.951	-219.725			-7940.19	-214.915	-215.974
		-7939.94	-215.136	-216.572			-7939.94	-215.385	-216.156			-7939.94	-218.957	-220.46			-7939.94	-215.285	-216.07
		-7939.7	-215.155	-216.709			-7939.7	-215.305	-216.461			-7939.7	-218.613	-220.383			-7939.7	-215.515	-216.046
		-7939.45	-215.434	-216.793			-7939.45	-214.93	-216.481			-7939.45	-218.735	-220.512			-7939.45	-215.344	-216.141
		-7939.21	-215.716	-216.987			-7939.21	-214.929	-216.627			-7939.21	-219.281	-220.895			-7939.21	-215.189	-216.318
		-7938.96	-215.619	-217.042			-7938.96	-215.568	-217.03			-7938.96	-218.735	-219.824			-7938.96	-214.652	-215.783
		-7938.72	-215.271	-216.802			-7938.72	-216.073	-216.899			-7938.72	-218.463	-219.114			-7938.72	-215.164	-215.889
		-7938.48	-215.134	-216.505			-7938.48	-215.566	-215.91			-7938.48	-218.088	-218.894			-7938.48	-215.337	-215.624
		-7938.23	-215.327	-216.316			-7938.23	-214.869	-215.115			-7938.23	-218.089	-219.095			-7938.23	-215.388	-215.111
		-7937.99	-215.57	-216.184			-7937.99	-214.914	-215.175			-7937.99	-218.353	-218.73			-7937.99	-215.553	-214.787
		-7937.74	-215.631	-216.116			-7937.74	-215.584	-215.793			-7937.74	-218.61	-217.887			-7937.74	-215.428	-214.946
		-7937.5	-215.658	-216.18			-7937.5	-216.022	-216.09			-7937.5	-218.807	-217.579			-7937.5	-214.838	-215.354
		-7937.26	-215.859	-216.3			-7937.26	-215.813	-215.928			-7937.26	-218.963	-218.073			-7937.26	-214.395	-215.334
		-7937.01	-216.178	-216.392			-7937.01	-215.509	-216.013			-7937.01	-218.964	-218.792			-7937.01	-214.511	-214.815
		-7936.77	-216.349	-216.612			-7936.77	-215.334	-216.333			-7936.77	-218.738	-219.106			-7936.77	-214.969	-214.513
		-7936.52	-216.119	-217.066			-7936.52	-215.051	-216.107			-7936.52	-218.385	-219.241			-7936.52	-215.334	-214.805
		-7936.28	-215.53	-217.333			-7936.28	-214.717	-215.457			-7936.28	-218.019	-219.414			-7936.28	-215.619	-215.343
		-7936.04	-214.975	-216.911			-7936.04	-214.663	-215.304			-7936.04	-217.718	-219.28			-7936.04	-216.069	-215.474
		-7935.79	-214.862	-216.186			-7935.79	-214.899	-215.859			-7935.79	-217.571	-218.926			-7935.79	-216.419	-215.249
		-7935.55	-215.271	-215.731			-7935.55	-215.052	-216.335			-7935.55	-217.613	-218.827			-7935.55	-216.19	-215.206
		-7935.3	-215.813	-215.58			-7935.3	-214.92	-215.996			-7935.3	-217.786	-218.8			-7935.3	-215.659	-215.384
		-7935.06	-215.962	-215.588			-7935.06	-214.775	-215.442			-7935.06	-218.034	-218.32			-7935.06	-215.383	-215.392
		-7934.81	-215.825	-215.865			-7934.81	-214.878	-215.262			-7934.81	-218.329	-217.77			-7934.81	-215.46	-215.227
		-7934.57	-215.829	-216.572			-7934.57	-215.174	-215.296			-7934.57	-218.532	-217.853			-7934.57	-215.66	-215.371
		-7934.33	-215.928	-217.336			-7934.33	-215.437	-215.306			-7934.33	-218.451	-218.498			-7934.33	-215.695	-216.019
		-7934.08	-215.845	-217.346			-7934.08	-215.525	-215.429			-7934.08	-218.23	-218.852			-7934.08	-215.346	-216.607
		-7933.84	-215.796	-216.731			-7933.84	-215.491	-215.695			-7933.84	-218.218	-218.658			-7933.84	-214.679	-216.316
		-7933.59	-216.226	-216.222			-7933.59	-215.478	-215.71			-7933.59	-218.464	-218.731			-7933.59	-214.101	-215.516
		-7933.35	-216.966	-215.914			-7933.35	-215.527	-215.38			-7933.35	-218.661	-219.252			-7933.35	-213.972	-215.1
		-7933.11	-217.015	-215.607			-7933.11	-215.486	-215.207			-7933.11	-218.68	-219.335			-7933.11	-214.328	-215.385
		-7932.86	-216.139	-215.447			-7932.86	-215.272	-215.403			-7932.86	-218.765	-218.701			-7932.86	-214.885	-216.133
		-7932.62	-215.353	-215.676			-7932.62	-215.129	-215.539			-7932.62	-218.895	-218.249			-7932.62	-215.285	-216.61
		-7932.37	-215.118	-216.095			-7932.37	-215.333	-215.239			-7932.37	-218.654	-218.277			-7932.37	-215.414	-216.187
		-7932.13	-215.176	-216.199			-7932.13	-215.752	-214.848			-7932.13	-218.154	-218.323			-7932.13	-215.334	-215.285
		-7931.88	-215.184	-215.999			-7931.88	-215.836	-214.774			-7931.88	-218.034	-218.225			-7931.88	-215.118	-214.666
		-7931.64	-215.2	-215.873			-7931.64	-215.365	-215.034			-7931.64	-218.424	-218.42			-7931.64	-214.873	-214.645
		-7931.4	-215.416	-215.769			-7931.4	-214.77	-215.505			-7931.4	-218.563	-218.942			-7931.4	-214.647	-215.053
		-7931.15	-215.698	-215.507			-7931.15	-214.423	-216.084			-7931.15	-217.925	-219.076			-7931.15	-214.431	-215.252
		-7930.91	-215.728	-215.429			-7930.91	-214.461	-216.439			-7930.91	-217.311	-218.643			-7930.91	-214.393	-214.755
		-7930.66	-215.55	-215.938			-7930.66	-214.997	-216.234			-7930.66	-217.374	-218.388			-7930.66	-214.836	-214.051
		-7930.42	-215.53	-216.678			-7930.42	-215.952	-215.884			-7930.42	-217.812	-218.522			-7930.42	-215.678	-213.846
		-7930.18	-215.901	-216.63			-7930.18	-216.479	-215.924			-7930.18	-217.794	-218.547			-7930.18	-215.999	-214.339
		-7929.93	-216.595	-216.022			-7929.93	-215.744	-216.09			-7929.93	-217.297	-218.302			-7929.93	-215.352	-215.173
		-7929.69	-217.14	-215.986			-7929.69	-214.755	-215.739			-7929.69	-217.037	-218.246			-7929.69	-214.867	-215.685
		-7929.44	-216.845	-216.698			-7929.44	-214.539	-215.227			-7929.44	-217.23	-218.478			-7929.44	-215.248	-215.784
		-7929.2	-215.85	-217.086			-7929.2	-214.979	-215.341			-7929.2	-217.541	-218.595			-7929.2	-215.858	-215.977
		-7928.96	-215.063	-216.351			-7928.96	-215.078	-215.951			-7928.96	-217.711	-218.611			-7928.96	-215.42	-216.29
		-7928.71	-215.053	-215.509			-7928.71	-214.437	-215.873			-7928.71	-217.842	-219.014			-7928.71	-214.519	-216.168
		-7928.47	-215.786	-215.28			-7928.47	-213.981	-214.956			-7928.47	-217.962	-219.672			-7928.47	-214.384	-215.582
		-7928.22	-216.491	-215.467			-7928.22	-214.277	-214.456			-7928.22	-217.938	-219.637			-7928.22	-214.976	-215.171
		-7927.98	-216.198	-215.646			-7927.98	-215.015	-214.818			-7927.98	-217.896	-218.966			-7927.98	-215.151	-215.219
		-7927.73	-215.396	-215.723			-7927.73	-215.507	-215.468			-7927.73	-218.043	-218.641			-7927.73	-214.5	-215.464
		-7927.49	-215.039	-215.742			-7927.49	-215.702	-215.704			-7927.49	-218.181	-218.697			-7927.49	-214.158	-215.569
		-7927.25	-215.26	-215.604			-7927.25	-215.951	-215.869			-7927.25	-218.018	-218.406			-7927.25	-214.668	-215.564
		-7927	-215.551	-215.404			-7927	-215.962	-216.303			-7927	-217.838	-217.807			-7927	-215.371	-215.571
		-7926.76	-215.475	-215.473			-7926.76	-215.49	-216.177			-7926.76	-217.992	-217.636			-7926.76	-215.23	-215.521
		-7926.51	-215.353	-215.852			-7926.51	-215.224	-215.201			-7926.51	-218.115	-217.966			-7926.51	-214.696	-215.475
		-7926.27	-215.672	-216.156			-7926.27	-215.723	-214.568			-7926.27	-217.645	-218.091			-7926.27	-214.712	-215.704
		-7926.03	-216.276	-216.209			-7926.03	-216.507	-214.857			-7926.03	-217.054	-217.764			-7926.03	-215.334	-216.161
		-7925.78	-216.317	-216.389			-7925.78	-216.333	-215.509			-7925.78	-217.105	-217.657			-7925.78	-215.98	-216.19
		-7925.54	-215.579	-216.855			-7925.54	-215.463	-215.597			-7925.54	-217.814	-217.98			-7925.54	-216.17	-215.522
		-7925.29	-214.985	-217.104			-7925.29	-215.054	-215.481			-7925.29	-218.377	-218.058			-7925.29	-215.978	-214.904
		-7925.05	-215.18	-216.798			-7925.05	-215.227	-215.909			-7925.05	-218.277	-217.601			-7925.05	-215.603	-214.888
		-7924.8	-216.113	-216.415			-7924.8	-215.348	-216.324			-7924.8	-218.2	-217.382			-7924.8	-215.232	-215.311
		-7924.56	-216.974	-216.291			-7924.56	-215.105	-215.701			-7924.56	-218.552	-217.865			-7924.56	-215.062	-215.565
		-7924.32	-216.786	-216.233			-7924.32	-214.933	-214.868			-7924.32	-218.749	-218.554			-7924.32	-215.018	-215.358
		-7924.07	-216.01	-216.106			-7924.07	-215.082	-214.817			-7924.07	-218.384	-218.566			-7924.07	-214.82	-215.018
		-7923.83	-215.591	-216.081			-7923.83	-215.305	-215.245			-7923.83	-218.143	-218.125			-7923.83	-214.524	-214.815
		-7923.58	-215.798	-216.114			-7923.58	-215.405	-215.174			-7923.58	-218.526	-217.947			-7923.58	-214.476	-214.748
		-7923.34	-216.398	-215.891			-7923.34	-215.516	-214.747			-7923.34	-219.11	-218.074			-7923.34	-214.669	-214.796
		-7923.1	-216.866	-215.559			-7923.1	-215.574	-214.913			-7923.1	-219.127	-218.182			-7923.1	-214.648	-214.981
		-7922.85	-216.811	-215.64			-7922.85	-215.228	-215.759			-7922.85	-218.714	-218.163			-7922.85	-214.313	-215.251
		-7922.61	-216.452	-216.197			-7922.61	-214.631	-216.359			-7922.61	-218.325	-218.107			-7922.61	-214.205	-215.484
		-7922.36	-216.207	-216.527			-7922.36	-214.382	-216.299			-7922.36	-217.897	-218.104			-7922.36	-214.628	-215.578
		-7922.12	-216.157	-216.187			-7922.12	-214.76	-216.421			-7922.12	-217.481	-218.339			-7922.12	-215.159	-215.429
		-7921.88	-216.12	-215.902			-7921.88	-215.509	-216.72			-7921.88	-217.513	-218.907			-7921.88	-215.09	-215.049
		-7921.63	-216.06	-216.251			-7921.63	-215.98	-216.105			-7921.63	-218.142	-219.29			-7921.63	-214.632	-214.725
		-7921.39	-216.174	-216.921			-7921.39	-215.763	-214.948			-7921.39	-218.704	-218.852			-7921.39	-214.481	-214.743
		-7921.14	-216.45	-217.169			-7921.14	-215.092	-214.526			-7921.14	-218.453	-218.226			-7921.14	-214.788	-214.998
		-7920.9	-216.439	-217.023			-7920.9	-214.408	-215.113			-7920.9	-218.079	-218.285			-7920.9	-215.214	-215.036
		-7920.65	-215.94	-216.985			-7920.65	-214.081	-215.92			-7920.65	-218.465	-218.883			-7920.65	-215.458	-214.755
		-7920.41	-215.439	-216.929			-7920.41	-214.324	-215.858			-7920.41	-219.377	-218.877			-7920.41	-215.601	-214.647
		-7920.17	-215.265	-216.561			-7920.17	-214.973	-215.407			-7920.17	-219.421	-218.003			-7920.17	-215.754	-215.03
		-7919.92	-215.151	-216.224			-7919.92	-215.324	-215.509			-7919.92	-218.36	-217.392			-7919.92	-215.767	-215.62
		-7919.68	-214.786	-216.287			-7919.68	-214.916	-216.154			-7919.68	-217.567	-217.54			-7919.68	-215.551	-215.819
		-7919.43	-214.471	-216.463			-7919.43	-214.393	-216.646			-7919.43	-217.589	-218.099			-7919.43	-215.313	-215.553
		-7919.19	-214.64	-216.197			-7919.19	-214.422	-216.485			-7919.19	-218.095	-218.52			-7919.19	-215.212	-215.218
		-7918.95	-215.17	-215.691			-7918.95	-214.987	-215.895			-7918.95	-218.321	-218.769			-7918.95	-215.077	-215.009
		-7918.7	-215.387	-215.541			-7918.7	-215.532	-215.246			-7918.7	-217.885	-219.001			-7918.7	-214.698	-215.005
		-7918.46	-215.107	-215.854			-7918.46	-215.64	-214.797			-7918.46	-217.286	-219.013			-7918.46	-214.321	-215.331
		-7918.21	-214.983	-216.233			-7918.21	-215.61	-214.678			-7918.21	-217.129	-218.778			-7918.21	-214.428	-215.868
		-7917.97	-215.299	-216.299			-7917.97	-215.688	-214.783			-7917.97	-217.605	-218.621			-7917.97	-215.157	-216.03
		-7917.72	-215.543	-216.133			-7917.72	-215.519	-214.921			-7917.72	-218.277	-218.483			-7917.72	-215.877	-215.527
		-7917.48	-215.242	-215.951			-7917.48	-214.886	-215.163			-7917.48	-218.159	-218.025			-7917.48	-215.673	-214.894
		-7917.24	-214.871	-215.832			-7917.24	-214.334	-215.667			-7917.24	-217.281	-217.529			-7917.24	-215.083	-214.512
		-7916.99	-214.955	-215.855			-7916.99	-214.415	-216.056			-7916.99	-216.713	-217.608			-7916.99	-215.119	-214.289
		-7916.75	-215.31	-216.038			-7916.75	-215.114	-215.665			-7916.75	-216.924	-218.298			-7916.75	-215.709	-214.152
		-7916.5	-215.342	-216.127			-7916.5	-215.721	-214.891			-7916.5	-217.526	-218.794			-7916.5	-215.695	-214.274
		-7916.26	-215.017	-215.835			-7916.26	-215.509	-214.608			-7916.26	-217.665	-218.558			-7916.26	-214.742	-214.657
		-7916.02	-214.906	-215.388			-7916.02	-214.968	-215.016			-7916.02	-217.271	-218.407			-7916.02	-213.985	-214.845
		-7915.77	-215.319	-215.289			-7915.77	-214.866	-215.599			-7915.77	-217.068	-218.908			-7915.77	-213.905	-214.572
		-7915.53	-216.012	-215.71			-7915.53	-215.238	-215.69			-7915.53	-217.316	-219.363			-7915.53	-214.132	-214.31
		-7915.28	-216.304	-216.245			-7915.28	-215.508	-215.4			-7915.28	-217.695	-218.781			-7915.28	-214.304	-214.46
		-7915.04	-215.877	-216.128			-7915.04	-215.236	-215.239			-7915.04	-217.872	-217.911			-7915.04	-214.732	-214.797
		-7914.79	-215.35	-215.39			-7914.79	-214.803	-215.379			-7914.79	-217.878	-217.734			-7914.79	-215.711	-214.877
		-7914.55	-215.409	-214.865			-7914.55	-214.729	-215.735			-7914.55	-217.752	-218.167			-7914.55	-216.433	-214.775
		-7914.31	-216.164	-215.059			-7914.31	-215.04	-216.06			-7914.31	-217.419	-218.3			-7914.31	-215.871	-214.814
		-7914.06	-216.781	-215.845			-7914.06	-215.279	-215.959			-7914.06	-217.083	-217.624			-7914.06	-215.107	-214.938
		-7913.82	-216.102	-216.387			-7913.82	-215.017	-215.463			-7913.82	-217.082	-216.929			-7913.82	-215.158	-214.968
		-7913.57	-214.866	-216.012			-7913.57	-214.52	-215.191			-7913.57	-217.44	-216.967			-7913.57	-215.642	-215.024
		-7913.33	-214.233	-215.453			-7913.33	-214.34	-215.498			-7913.33	-217.777	-217.822			-7913.33	-215.527	-215.119
		-7913.09	-214.359	-215.521			-7913.09	-214.631	-215.914			-7913.09	-217.775	-218.705			-7913.09	-214.981	-214.835
		-7912.84	-214.779	-216.11			-7912.84	-215.012	-215.634			-7912.84	-217.609	-218.346			-7912.84	-214.838	-214.128
		-7912.6	-215.025	-216.318			-7912.6	-214.98	-215.09			-7912.6	-217.567	-217.345			-7912.6	-214.965	-213.65
		-7912.35	-215.208	-215.762			-7912.35	-214.741	-215.252			-7912.35	-217.706	-217.086			-7912.35	-214.675	-213.801
		-7912.11	-215.577	-215.319			-7912.11	-214.908	-216.176			-7912.11	-217.974	-217.933			-7912.11	-214.173	-214.342
		-7911.87	-215.868	-215.636			-7911.87	-215.601	-216.567			-7911.87	-218.263	-219.079			-7911.87	-214.196	-214.714
		-7911.62	-215.713	-216.547			-7911.62	-216.112	-215.609			-7911.62	-218.297	-218.914			-7911.62	-214.787	-214.825
		-7911.38	-215.414	-217.18			-7911.38	-215.662	-214.712			-7911.38	-217.926	-217.994			-7911.38	-215.19	-214.971
		-7911.13	-215.409	-217.007			-7911.13	-214.763	-214.709			-7911.13	-217.524	-217.751			-7911.13	-214.941	-215.007
		-7910.89	-215.637	-216.702			-7910.89	-214.177	-215.226			-7910.89	-217.557	-218.225			-7910.89	-214.571	-214.648
		-7910.64	-215.717	-216.791			-7910.64	-214.077	-215.337			-7910.64	-218.057	-218.537			-7910.64	-214.407	-214.227
		-7910.4	-215.492	-216.974			-7910.4	-214.389	-214.961			-7910.4	-218.553	-218.294			-7910.4	-214.281	-214.139
		-7910.16	-215.145	-216.647			-7910.16	-215.012	-214.935			-7910.16	-218.574	-218.122			-7910.16	-214.162	-214.24
		-7909.91	-214.875	-215.903			-7909.91	-215.592	-215.654			-7909.91	-218.323	-218.213			-7909.91	-214.175	-214.236
		-7909.67	-214.816	-215.347			-7909.67	-215.497	-216.681			-7909.67	-218.223	-218.112			-7909.67	-214.15	-214.303
		-7909.42	-214.994	-215.271			-7909.42	-214.8	-216.917			-7909.42	-218.347	-217.81			-7909.42	-213.911	-214.655
		-7909.18	-215.199	-215.534			-7909.18	-214.306	-216.145			-7909.18	-218.509	-217.802			-7909.18	-213.838	-214.781
		-7908.94	-215.203	-215.794			-7908.94	-214.412	-215.345			-7908.94	-218.475	-218.04			-7908.94	-214.356	-214.111
		-7908.69	-215.21	-215.884			-7908.69	-214.87	-215.096			-7908.69	-218.142	-217.897			-7908.69	-215.129	-213.323
		-7908.45	-215.559	-215.908			-7908.45	-215.141	-215.338			-7908.45	-217.72	-217.389			-7908.45	-215.169	-213.224
		-7908.2	-215.967	-215.882			-7908.2	-215.071	-215.602			-7908.2	-217.615	-217.186			-7908.2	-214.641	-213.828
		-7907.96	-215.651	-215.689			-7907.96	-214.889	-215.499			-7907.96	-218.009	-217.412			-7907.96	-214.562	-214.445
		-7907.71	-214.829	-215.452			-7907.71	-214.647	-215.301			-7907.71	-218.528	-217.575			-7907.71	-214.972	-214.477
		-7907.47	-214.44	-215.482			-7907.47	-214.381	-215.45			-7907.47	-218.46	-217.561			-7907.47	-214.96	-214.305
		-7907.23	-214.735	-215.803			-7907.23	-214.355	-215.831			-7907.23	-217.889	-217.921			-7907.23	-214.335	-214.384
		-7906.98	-215.175	-215.994			-7906.98	-214.687	-215.823			-7906.98	-217.505	-218.71			-7906.98	-213.992	-214.605
		-7906.74	-215.173	-215.797			-7906.74	-215.01	-215.302			-7906.74	-217.46	-218.846			-7906.74	-214.239	-214.738
		-7906.49	-215.03	-215.619			-7906.49	-214.946	-214.868			-7906.49	-217.367	-218.013			-7906.49	-214.525	-214.799
		-7906.25	-215.168	-215.834			-7906.25	-214.861	-214.814			-7906.25	-217.053	-217.57			-7906.25	-214.408	-214.812
		-7906.01	-215.282	-216.24			-7906.01	-215.191	-214.899			-7906.01	-216.859	-218.197			-7906.01	-214.321	-214.766
		-7905.76	-214.995	-216.366			-7905.76	-215.554	-214.888			-7905.76	-217.021	-219.218			-7905.76	-214.604	-214.875
		-7905.52	-214.756	-216.217			-7905.52	-215.199	-214.998			-7905.52	-217.31	-218.965			-7905.52	-214.825	-215.326
		-7905.27	-215.08	-216.053			-7905.27	-214.508	-215.496			-7905.27	-217.364	-217.767			-7905.27	-214.531	-215.765
		-7905.03	-215.715	-215.74			-7905.03	-214.301	-216.081			-7905.03	-217.222	-217.038			-7905.03	-214.116	-215.576
		-7904.79	-215.843	-215.18			-7904.79	-214.612	-215.986			-7904.79	-217.126	-216.985			-7904.79	-214.058	-215.004
		-7904.54	-215.452	-214.794			-7904.54	-214.865	-215.239			-7904.54	-217.109	-217.152			-7904.54	-214.34	-214.64
		-7904.3	-215.292	-214.977			-7904.3	-214.84	-214.675			-7904.3	-217.115	-217.156			-7904.3	-214.759	-214.43
		-7904.05	-215.492	-215.576			-7904.05	-215.051	-214.749			-7904.05	-217.177	-217.061			-7904.05	-215.206	-214.096
		-7903.81	-215.501	-215.957			-7903.81	-215.726	-215.321			-7903.81	-217.25	-217.09			-7903.81	-215.437	-213.867
		-7903.56	-215.055	-215.876			-7903.56	-216.235	-215.729			-7903.56	-217.212	-217.365			-7903.56	-215.169	-214.151
		-7903.32	-214.63	-215.792			-7903.32	-215.969	-215.388			-7903.32	-217.241	-217.877			-7903.32	-214.751	-214.799
		-7903.08	-214.636	-215.858			-7903.08	-215.471	-214.73			-7903.08	-217.73	-218.386			-7903.08	-214.767	-215.018
		-7902.83	-215.076	-215.756			-7902.83	-215.261	-214.477			-7902.83	-218.58	-218.52			-7902.83	-215.19	-214.552
		-7902.59	-215.653	-215.511			-7902.59	-215.19	-214.801			-7902.59	-218.709	-218.333			-7902.59	-215.322	-214.111
		-7902.34	-215.866	-215.54			-7902.34	-215.084	-215.274			-7902.34	-217.759	-218.23			-7902.34	-214.871	-214.042
		-7902.1	-215.451	-215.863			-7902.1	-215.146	-215.291			-7902.1	-217.039	-218.268			-7902.1	-214.434	-214.143
		-7901.86	-214.839	-215.947			-7901.86	-215.453	-214.966			-7901.86	-217.21	-218.16			-7901.86	-214.29	-214.26
		-7901.61	-214.578	-215.621			-7901.61	-215.584	-214.857			-7901.61	-217.685	-217.901			-7901.61	-214.124	-214.484
		-7901.37	-214.724	-215.431			-7901.37	-215.219	-215.085			-7901.37	-217.287	-217.811			-7901.37	-213.785	-214.675
		-7901.12	-214.861	-215.621			-7901.12	-214.747	-215.314			-7901.12	-216.367	-217.915			-7901.12	-213.603	-214.432
		-7900.88	-214.736	-215.758			-7900.88	-214.576	-215.28			-7900.88	-216.078	-217.928			-7900.88	-213.757	-213.865
		-7900.63	-214.717	-215.502			-7900.63	-214.685	-215.097			-7900.63	-216.659	-217.884			-7900.63	-213.963	-213.495
		-7900.39	-215.108	-215.277			-7900.39	-214.896	-214.902			-7900.39	-217.398	-218.137			-7900.39	-213.942	-213.532
		-7900.15	-215.499	-215.47			-7900.15	-215.115	-214.743			-7900.15	-217.399	-218.55			-7900.15	-213.889	-213.874
		-7899.9	-215.229	-215.82			-7899.9	-215.207	-214.811			-7899.9	-217.112	-218.338			-7899.9	-213.992	-214.445
		-7899.66	-214.658	-215.86			-7899.66	-214.985	-215.306			-7899.66	-217.369	-217.51			-7899.66	-214.017	-215.154
		-7899.41	-214.524	-215.77			-7899.41	-214.613	-215.968			-7899.41	-218.128	-217.009			-7899.41	-213.75	-215.459
		-7899.17	-214.832	-215.988			-7899.17	-214.505	-216.012			-7899.17	-218.59	-217.227			-7899.17	-213.499	-214.896
		-7898.93	-214.931	-216.368			-7898.93	-214.809	-215.361			-7898.93	-218.286	-217.739			-7898.93	-213.662	-214.14
		-7898.68	-214.52	-216.372			-7898.68	-215.265	-214.864			-7898.68	-217.676	-217.829			-7898.68	-214.271	-213.912
		-7898.44	-214.167	-216.103			-7898.44	-215.544	-214.914			-7898.44	-217.157	-217.57			-7898.44	-214.924	-214.147
		-7898.19	-214.347	-216.121			-7898.19	-215.63	-215.216			-7898.19	-216.854	-217.537			-7898.19	-214.994	-214.356
		-7897.95	-214.955	-216.367			-7897.95	-215.574	-215.33			-7897.95	-216.879	-217.843			-7897.95	-214.313	-214.474
		-7897.71	-215.48	-216.107			-7897.71	-215.265	-215.334			-7897.71	-217.199	-218.189			-7897.71	-213.45	-214.898
		-7897.46	-215.548	-215.245			-7897.46	-214.844	-215.548			-7897.46	-217.476	-218.324			-7897.46	-213.021	-215.426
		-7897.22	-215.313	-214.615			-7897.22	-214.711	-215.858			-7897.22	-217.415	-218.163			-7897.22	-213.267	-215.101
		-7896.97	-215.024	-214.743			-7896.97	-215.029	-215.854			-7896.97	-217.177	-217.704			-7896.97	-213.996	-214.134
		-7896.73	-214.759	-215.509			-7896.73	-215.51	-215.573			-7896.73	-216.955	-217.279			-7896.73	-214.585	-213.642
		-7896.48	-214.585	-216.16			-7896.48	-215.666	-215.403			-7896.48	-216.675	-217.4			-7896.48	-214.607	-213.873
		-7896.24	-214.591	-215.968			-7896.24	-215.386	-215.409			-7896.24	-216.415	-218.236			-7896.24	-214.398	-214.124
		-7896	-214.703	-215.37			-7896	-214.953	-215.325			-7896	-216.556	-219.126			-7896	-214.266	-213.723
		-7895.75	-214.652	-215.102			-7895.75	-214.655	-215.065			-7895.75	-217.294	-218.953			-7895.75	-214.034	-213.218
		-7895.51	-214.358	-215.307			-7895.51	-214.742	-214.888			-7895.51	-218.162	-218.176			-7895.51	-213.545	-213.338
		-7895.26	-214.207	-215.67			-7895.26	-215.3	-215.006			-7895.26	-218.279	-217.874			-7895.26	-213.018	-214.08
		-7895.02	-214.61	-215.792			-7895.02	-215.846	-215.369			-7895.02	-217.794	-218.118			-7895.02	-212.748	-214.73
		-7894.78	-215.476	-215.582			-7894.78	-215.488	-215.742			-7894.78	-217.463	-218.25			-7894.78	-212.902	-214.59
		-7894.53	-215.987	-215.22			-7894.53	-214.532	-215.899			-7894.53	-217.339	-217.895			-7894.53	-213.562	-214.022
		-7894.29	-215.646	-214.93			-7894.29	-214.052	-215.787			-7894.29	-217.146	-217.499			-7894.29	-214.618	-213.685
		-7894.04	-215.223	-214.951			-7894.04	-214.473	-215.55			-7894.04	-216.999	-217.433			-7894.04	-215.395	-213.757
		-7893.8	-215.123	-215.443			-7893.8	-215.469	-215.397			-7893.8	-217.135	-217.558			-7893.8	-215.082	-213.995
		-7893.55	-214.723	-216.208			-7893.55	-216.027	-215.416			-7893.55	-217.293	-217.584			-7893.55	-214.206	-213.991
		-7893.31	-213.741	-216.523			-7893.31	-215.554	-215.49			-7893.31	-217.057	-217.507			-7893.31	-213.677	-213.696
		-7893.07	-213.027	-216.047			-7893.07	-214.732	-215.388			-7893.07	-216.721	-217.491			-7893.07	-213.642	-213.518
		-7892.82	-213.235	-215.463			-7892.82	-214.165	-215.04			-7892.82	-216.796	-217.532			-7892.82	-213.76	-213.72
		-7892.58	-214.214	-215.26			-7892.58	-214.008	-214.641			-7892.58	-217.128	-217.492			-7892.58	-213.761	-214.059
		-7892.33	-214.931	-215.258			-7892.33	-214.276	-214.445			-7892.33	-217.075	-217.376			-7892.33	-213.753	-214.091
		-7892.09	-214.747	-215.135			-7892.09	-214.78	-214.592			-7892.09	-216.689	-217.348			-7892.09	-213.902	-213.906
		-7891.85	-214.579	-215.009			-7891.85	-214.979	-215.049			-7891.85	-216.617	-217.466			-7891.85	-214.149	-213.929
		-7891.6	-214.906	-215.155			-7891.6	-214.585	-215.579			-7891.6	-216.911	-217.55			-7891.6	-214.332	-214.198
		-7891.36	-215.018	-215.46			-7891.36	-214.152	-215.86			-7891.36	-216.966	-217.393			-7891.36	-214.403	-214.375
		-7891.11	-214.504	-215.599			-7891.11	-214.265	-215.833			-7891.11	-216.654	-217.107			-7891.11	-214.42	-214.352
		-7890.87	-214.212	-215.711			-7890.87	-214.892	-215.725			-7890.87	-216.625	-217.01			-7890.87	-214.448	-214.358
		-7890.62	-214.656	-216.198			-7890.62	-215.295	-215.646			-7890.62	-217.075	-217.248			-7890.62	-214.445	-214.445
		-7890.38	-215.226	-216.818			-7890.38	-214.83	-215.489			-7890.38	-217.313	-217.66			-7890.38	-214.185	-214.504
		-7890.14	-215	-216.625			-7890.14	-214.038	-215.243			-7890.14	-216.916	-217.953			-7890.14	-213.579	-214.657
		-7889.89	-214.531	-215.782			-7889.89	-213.666	-215.124			-7889.89	-216.659	-218.03			-7889.89	-213.044	-215.006
		-7889.65	-214.697	-215.422			-7889.65	-213.919	-215.257			-7889.65	-217.062	-217.993			-7889.65	-213.095	-215.12
		-7889.4	-215.315	-215.891			-7889.4	-214.615	-215.423			-7889.4	-217.522	-217.864			-7889.4	-213.798	-214.608
		-7889.16	-215.463	-216.398			-7889.16	-215.331	-215.309			-7889.16	-217.09	-217.659			-7889.16	-214.4	-214.066
		-7888.92	-215.034	-215.808			-7888.92	-215.639	-215.073			-7888.92	-216.298	-217.562			-7888.92	-213.943	-214.107
		-7888.67	-214.785	-214.759			-7888.67	-215.436	-215.168			-7888.67	-216.045	-217.73			-7888.67	-213.013	-214.469
		-7888.43	-214.859	-214.399			-7888.43	-214.922	-215.678			-7888.43	-216.327	-218.001			-7888.43	-212.587	-214.32
		-7888.18	-214.858	-215.016			-7888.18	-214.395	-216.037			-7888.18	-216.583	-218.003			-7888.18	-212.844	-213.687
		-7887.94	-214.688	-216.123			-7887.94	-214.161	-215.67			-7887.94	-216.53	-217.714			-7887.94	-213.458	-213.334
		-7887.7	-214.61	-216.482			-7887.7	-214.42	-215.03			-7887.7	-216.387	-217.499			-7887.7	-213.997	-213.393
		-7887.45	-214.629	-215.73			-7887.45	-215.091	-214.77			-7887.45	-216.195	-217.518			-7887.45	-214.206	-213.395
		-7887.21	-214.608	-214.976			-7887.21	-215.661	-214.912			-7887.21	-215.874	-217.535			-7887.21	-214	-213.227
		-7886.96	-214.696	-214.823			-7886.96	-215.62	-215.102			-7886.96	-215.697	-217.297			-7886.96	-213.548	-213.42
		-7886.72	-214.995	-215.067			-7886.72	-215.273	-215.238			-7886.72	-215.975	-216.966			-7886.72	-213.261	-214.288
		-7886.47	-215.027	-215.181			-7886.47	-215.173	-215.571			-7886.47	-216.48	-216.894			-7886.47	-213.386	-215.321
		-7886.23	-214.411	-215.045			-7886.23	-215.318	-215.957			-7886.23	-216.57	-217.194			-7886.23	-213.767	-215.485
		-7885.99	-213.798	-215.058			-7885.99	-215.257	-215.663			-7885.99	-216.286	-217.596			-7885.99	-214.097	-214.849
		-7885.74	-213.901	-215.347			-7885.74	-214.787	-214.772			-7885.74	-216.36	-217.649			-7885.74	-214.376	-214.188
		-7885.5	-214.776	-215.453			-7885.5	-214.264	-214.246			-7885.5	-217.032	-217.331			-7885.5	-214.688	-213.766
		-7885.25	-215.788	-215.121			-7885.25	-214.047	-214.481			-7885.25	-217.633	-217.101			-7885.25	-214.676	-213.687
		-7885.01	-216.089	-214.926			-7885.01	-214.223	-214.977			-7885.01	-217.37	-217.237			-7885.01	-214.161	-214.094
		-7884.77	-215.809	-215.363			-7884.77	-214.676	-214.878			-7884.77	-216.713	-217.515			-7884.77	-213.794	-214.778
		-7884.52	-215.569	-216.064			-7884.52	-215.137	-214.434			-7884.52	-216.406	-217.47			-7884.52	-214.115	-215.023
		-7884.28	-215.606	-216.026			-7884.28	-215.272	-214.507			-7884.28	-216.56	-217.129			-7884.28	-214.8	-214.644
		-7884.03	-215.892	-215.418			-7884.03	-215.027	-215.189			-7884.03	-216.95	-216.996			-7884.03	-214.819	-214.332
		-7883.79	-216.123	-215.311			-7883.79	-214.705	-215.631			-7883.79	-217.312	-217.33			-7883.79	-214.117	-214.343
		-7883.54	-215.814	-215.927			-7883.54	-214.534	-215.296			-7883.54	-217.396	-217.925			-7883.54	-213.634	-214.322
		-7883.3	-215.153	-216.373			-7883.3	-214.467	-214.989			-7883.3	-217.157	-218.359			-7883.3	-213.626	-214.17
		-7883.06	-214.917	-215.881			-7883.06	-214.391	-215.288			-7883.06	-216.903	-218.464			-7883.06	-213.699	-214.243
		-7882.81	-215.448	-215.279			-7882.81	-214.354	-215.777			-7882.81	-216.878	-218.358			-7882.81	-213.632	-214.442
		-7882.57	-216.159	-215.278			-7882.57	-214.446	-215.714			-7882.57	-216.859	-218.147			-7882.57	-213.666	-214.064
		-7882.32	-215.892	-215.535			-7882.32	-214.591	-215.312			-7882.32	-216.518	-218			-7882.32	-213.869	-213.193
		-7882.08	-214.895	-215.38			-7882.08	-214.642	-215.154			-7882.08	-216.126	-218.102			-7882.08	-213.939	-212.691
		-7881.84	-214.198	-215.057			-7881.84	-214.639	-215.159			-7881.84	-216.194	-218.283			-7881.84	-213.839	-212.805
		-7881.59	-214.029	-215.276			-7881.59	-214.75	-214.972			-7881.59	-216.723	-218.011			-7881.59	-213.952	-212.971
		-7881.35	-214.176	-216.07			-7881.35	-214.986	-214.743			-7881.35	-217.066	-217.289			-7881.35	-214.366	-212.662
		-7881.1	-214.509	-216.533			-7881.1	-215.141	-214.882			-7881.1	-216.817	-216.77			-7881.1	-214.594	-212.335
		-7880.86	-214.936	-216.033			-7880.86	-214.975	-215.402			-7880.86	-216.536	-216.799			-7880.86	-214.316	-212.567
		-7880.62	-215.098	-215.407			-7880.62	-214.475	-215.847			-7880.62	-216.653	-217.112			-7880.62	-213.917	-213.168
		-7880.37	-214.833	-215.322			-7880.37	-213.929	-215.848			-7880.37	-216.863	-217.184			-7880.37	-213.683	-213.352
		-7880.13	-214.703	-215.559			-7880.13	-213.724	-215.583			-7880.13	-216.709	-216.997			-7880.13	-213.483	-212.992
		-7879.88	-215.165	-215.518			-7879.88	-214.027	-215.344			-7879.88	-216.383	-217.002			-7879.88	-213.245	-212.829
		-7879.64	-215.749	-215.115			-7879.64	-214.516	-215.255			-7879.64	-216.266	-217.333			-7879.64	-213.18	-213.222
		-7879.39	-215.41	-214.819			-7879.39	-214.508	-215.375			-7879.39	-216.286	-217.555			-7879.39	-213.419	-213.857
		-7879.15	-214.516	-214.867			-7879.15	-214.053	-215.616			-7879.15	-216.218	-217.175			-7879.15	-213.796	-214.176
		-7878.91	-214.151	-215.1			-7878.91	-213.985	-215.629			-7878.91	-216.206	-216.444			-7878.91	-214.009	-214.041
		-7878.66	-214.534	-215.275			-7878.66	-214.692	-215.203			-7878.66	-216.543	-215.987			-7878.66	-213.897	-213.646
		-7878.42	-215.148	-215.41			-7878.42	-215.539	-214.638			-7878.42	-217.14	-216.18			-7878.42	-213.544	-213.074
		-7878.17	-215.412	-215.623			-7878.17	-215.299	-214.296			-7878.17	-217.495	-217.022			-7878.17	-213.288	-212.453
		-7877.93	-215.376	-215.778			-7877.93	-214.423	-214.264			-7877.93	-217.344	-217.923			-7877.93	-213.559	-212.089
		-7877.69	-215.146	-215.644			-7877.69	-214.089	-214.499			-7877.69	-217.002	-217.908			-7877.69	-214.481	-212.264
		-7877.44	-214.511	-215.39			-7877.44	-214.44	-214.962			-7877.44	-216.749	-217.205			-7877.44	-215.256	-213.051
		-7877.2	-213.668	-215.384			-7877.2	-214.801	-215.483			-7877.2	-216.641	-216.826			-7877.2	-214.663	-214.077
		-7876.95	-213.142	-215.572			-7876.95	-214.593	-215.693			-7876.95	-216.685	-217.022			-7876.95	-213.526	-214.424
		-7876.71	-213.15	-215.432			-7876.71	-214.135	-215.517			-7876.71	-216.762	-217.285			-7876.71	-213.101	-213.902
		-7876.46	-213.538	-214.874			-7876.46	-213.835	-215.341			-7876.46	-216.58	-217.147			-7876.46	-213.478	-213.512
		-7876.22	-214.045	-214.57			-7876.22	-213.699	-215.324			-7876.22	-216.12	-216.937			-7876.22	-213.889	-213.851
		-7875.98	-214.567	-215.027			-7875.98	-213.742	-215.194			-7875.98	-215.824	-217.084			-7875.98	-213.671	-214.586
		-7875.73	-215.103	-216.053			-7875.73	-214.143	-214.89			-7875.73	-216.033	-217.396			-7875.73	-213.36	-214.746
		-7875.49	-215.576	-216.62			-7875.49	-214.877	-214.835			-7875.49	-216.567	-217.416			-7875.49	-213.64	-214.251
		-7875.24	-215.893	-216.174			-7875.24	-215.413	-215.212			-7875.24	-216.802	-217.267			-7875.24	-214.417	-213.973
		-7875	-215.944	-215.654			-7875	-215.32	-215.407			-7875	-216.51	-217.421			-7875	-214.901	-214.113
		-7874.76	-215.556	-215.647			-7874.76	-215.03	-214.78			-7874.76	-216.233	-217.898			-7874.76	-214.569	-214.119
		-7874.51	-214.878	-215.838			-7874.51	-214.949	-214.024			-7874.51	-216.378	-218.178			-7874.51	-213.917	-213.763
		-7874.27	-214.436	-215.745			-7874.27	-214.809	-214.062			-7874.27	-216.834	-217.9			-7874.27	-213.464	-213.607
		-7874.02	-214.552	-215.505			-7874.02	-214.257	-215.121			-7874.02	-217.203	-217.389			-7874.02	-213.3	-214.02
		-7873.78	-215.025	-215.485			-7873.78	-213.607	-216.533			-7873.78	-217.26	-217.099			-7873.78	-213.3	-214.659
		-7873.54	-215.297	-215.631			-7873.54	-213.392	-216.748			-7873.54	-217.082	-217.252			-7873.54	-213.277	-214.824
		-7873.29	-215.204	-215.65			-7873.29	-213.775	-215.782			-7873.29	-216.743	-217.784			-7873.29	-213.14	-214.421
		-7873.05	-215.122	-215.541			-7873.05	-214.461	-214.946			-7873.05	-216.281	-218.049			-7873.05	-213.02	-213.856
		-7872.8	-215.184	-215.521			-7872.8	-214.812	-214.581			-7872.8	-215.854	-217.291			-7872.8	-213.077	-213.318
		-7872.56	-215.193	-215.574			-7872.56	-214.59	-214.473			-7872.56	-215.659	-216.121			-7872.56	-213.252	-212.947
		-7872.31	-215.168	-215.517			-7872.31	-214.325	-214.492			-7872.31	-215.743	-215.537			-7872.31	-213.325	-212.951
		-7872.07	-215.338	-215.416			-7872.07	-214.433	-214.69			-7872.07	-215.92	-215.788			-7872.07	-213.235	-213.376
		-7871.83	-215.621	-215.501			-7871.83	-214.664	-214.998			-7871.83	-215.916	-216.407			-7871.83	-213.113	-213.995
		-7871.58	-215.682	-215.735			-7871.58	-214.427	-215.057			-7871.58	-215.708	-216.596			-7871.58	-213.003	-214.535
		-7871.34	-215.575	-215.784			-7871.34	-213.858	-214.66			-7871.34	-215.584	-216.361			-7871.34	-212.85	-214.848
		-7871.09	-215.605	-215.56			-7871.09	-213.702	-214.184			-7871.09	-215.759	-216.361			-7871.09	-212.714	-214.714
		-7870.85	-215.593	-215.436			-7870.85	-214.297	-214.129			-7870.85	-216.124	-216.697			-7870.85	-212.751	-214.129
		-7870.61	-215.132	-215.687			-7870.61	-215.208	-214.63			-7870.61	-216.344	-216.861			-7870.61	-213.018	-213.696
		-7870.36	-214.495	-216.13			-7870.36	-215.477	-215.355			-7870.36	-216.311	-216.668			-7870.36	-213.442	-213.926
		-7870.12	-214.209	-216.295			-7870.12	-215.091	-215.745			-7870.12	-216.255	-216.622			-7870.12	-213.9	-214.549
		-7869.87	-214.269	-216.099			-7869.87	-214.795	-215.758			-7869.87	-216.285	-217.025			-7869.87	-214.205	-214.561
		-7869.63	-214.301	-215.937			-7869.63	-214.599	-215.759			-7869.63	-216.249	-217.507			-7869.63	-214.161	-213.898
		-7869.38	-214.307	-215.977			-7869.38	-214.132	-215.625			-7869.38	-216.107	-217.434			-7869.38	-213.871	-213.589
		-7869.14	-214.74	-215.946			-7869.14	-213.666	-214.993			-7869.14	-216.076	-216.885			-7869.14	-213.659	-213.858
		-7868.9	-215.658	-215.617			-7868.9	-213.779	-214.208			-7868.9	-216.257	-216.48			-7868.9	-213.56	-213.858
		-7868.65	-216.089	-215.23			-7868.65	-214.476	-213.901			-7868.65	-216.441	-216.587			-7868.65	-213.301	-213.14
		-7868.41	-215.323	-215.088			-7868.41	-214.863	-214.209			-7868.41	-216.481	-217.153			-7868.41	-212.917	-212.581
		-7868.16	-214.451	-215.146			-7868.16	-214.255	-214.689			-7868.16	-216.608	-217.591			-7868.16	-212.862	-212.727
		-7867.92	-214.295	-215.189			-7867.92	-213.487	-214.799			-7867.92	-217.005	-217.193			-7867.92	-213.319	-213.105
		-7867.68	-214.683	-215.251			-7867.68	-213.325	-214.684			-7867.68	-217.31	-216.39			-7867.68	-213.717	-212.854
		-7867.43	-214.915	-215.569			-7867.43	-213.688	-214.754			-7867.43	-217.011	-216.131			-7867.43	-213.343	-212.248
		-7867.19	-214.683	-216.087			-7867.19	-214.02	-214.905			-7867.19	-216.373	-216.754			-7867.19	-212.709	-212.15
		-7866.94	-214.46	-216.315			-7866.94	-214.03	-214.754			-7866.94	-215.949	-217.716			-7866.94	-212.649	-212.792
		-7866.7	-214.637	-216.058			-7866.7	-214.094	-214.35			-7866.7	-215.815	-217.772			-7866.7	-213.224	-213.71
		-7866.46	-215.082	-215.798			-7866.46	-214.598	-214.053			-7866.46	-215.788	-216.982			-7866.46	-213.77	-214.086
		-7866.21	-215.272	-215.841			-7866.21	-215.375	-214			-7866.21	-215.881	-216.494			-7866.21	-213.73	-213.707
		-7865.97	-214.906	-215.983			-7865.97	-215.673	-214.147			-7865.97	-216.248	-216.591			-7865.97	-213.5	-213.112
		-7865.72	-214.379	-216.03			-7865.72	-215.15	-214.436			-7865.72	-216.709	-216.794			-7865.72	-213.533	-212.805
		-7865.48	-214.215	-216.159			-7865.48	-214.525	-214.68			-7865.48	-216.73	-216.697			-7865.48	-213.716	-213.031
		-7865.23	-214.48	-216.325			-7865.23	-214.415	-214.566			-7865.23	-216.312	-216.561			-7865.23	-213.779	-213.65
		-7864.99	-214.664	-215.909			-7864.99	-214.767	-214.237			-7864.99	-216.061	-216.728			-7864.99	-213.667	-213.967
		-7864.75	-214.271	-214.888			-7864.75	-215.026	-214.289			-7864.75	-216.172	-217.091			-7864.75	-213.386	-213.504
		-7864.5	-213.728	-214.137			-7864.5	-214.854	-215.005			-7864.5	-216.173	-217.323			-7864.5	-213.003	-212.882
		-7864.26	-213.749	-214.12			-7864.26	-214.613	-215.789			-7864.26	-215.681	-217.363			-7864.26	-212.835	-212.719
		-7864.01	-214.505	-214.495			-7864.01	-214.558	-215.556			-7864.01	-215.117	-217.394			-7864.01	-213.153	-213.006
		-7863.77	-215.411	-214.47			-7863.77	-214.37	-214.717			-7863.77	-214.994	-217.465			-7863.77	-213.676	-213.459
		-7863.53	-215.53	-214.035			-7863.53	-213.853	-214.341			-7863.53	-215.308	-217.444			-7863.53	-213.595	-213.981
		-7863.28	-215.082	-213.982			-7863.28	-213.467	-214.585			-7863.28	-215.642	-217.249			-7863.28	-212.872	-214.544
		-7863.04	-214.944	-214.622			-7863.04	-213.64	-214.936			-7863.04	-215.697	-217.015			-7863.04	-212.376	-214.687
		-7862.79	-215.31	-215.292			-7862.79	-214.191	-214.986			-7862.79	-215.708	-217.024			-7862.79	-212.542	-214.095
		-7862.55	-215.73	-215.009			-7862.55	-214.492	-214.906			-7862.55	-216.004	-217.473			-7862.55	-213.128	-213.435
		-7862.3	-215.766	-214.271			-7862.3	-214.447	-214.827			-7862.3	-216.528	-218.157			-7862.3	-213.537	-213.364
		-7862.06	-215.62	-214.082			-7862.06	-214.662	-214.591			-7862.06	-216.828	-218.331			-7862.06	-213.496	-213.871
		-7861.82	-215.686	-214.606			-7861.82	-215.284	-214.326			-7861.82	-216.585	-217.683			-7861.82	-213.262	-214.425
		-7861.57	-215.962	-215.175			-7861.57	-215.497	-214.468			-7861.57	-216.092	-216.929			-7861.57	-213.042	-214.551
		-7861.33	-216.053	-214.912			-7861.33	-214.786	-215.12			-7861.33	-215.801	-216.586			-7861.33	-212.847	-214.384
		-7861.08	-215.694	-214.12			-7861.08	-214.004	-215.664			-7861.08	-215.854	-216.571			-7861.08	-212.684	-214.215
		-7860.84	-215.178	-213.694			-7860.84	-213.778	-215.346			-7860.84	-216.024	-216.615			-7860.84	-212.584	-214.109
		-7860.6	-214.91	-214.031			-7860.6	-213.898	-214.604			-7860.6	-215.928	-216.658			-7860.6	-212.59	-214.058
		-7860.35	-214.931	-215.062			-7860.35	-213.839	-214.219			-7860.35	-215.543	-216.738			-7860.35	-212.764	-214.025
		-7860.11	-214.945	-216.285			-7860.11	-213.555	-214.35			-7860.11	-215.297	-216.724			-7860.11	-213.064	-213.93
		-7859.86	-214.724	-216.968			-7859.86	-213.495	-214.713			-7859.86	-215.56	-216.555			-7859.86	-213.205	-213.768
		-7859.62	-214.425	-216.958			-7859.62	-213.897	-214.935			-7859.62	-216.314	-216.483			-7859.62	-212.992	-213.552
		-7859.38	-214.263	-216.503			-7859.38	-214.462	-214.897			-7859.38	-217.01	-216.704			-7859.38	-212.756	-213.159
		-7859.13	-214.218	-215.596			-7859.13	-214.555	-214.757			-7859.13	-216.938	-217.013			-7859.13	-212.92	-212.611
		-7858.89	-214.254	-214.529			-7858.89	-214.117	-214.646			-7858.89	-216.306	-217.116			-7858.89	-213.395	-212.329
		-7858.64	-214.558	-213.93			-7858.64	-213.806	-214.505			-7858.64	-215.838	-217.175			-7858.64	-213.567	-212.69
		-7858.4	-215.308	-214.165			-7858.4	-214.043	-214.249			-7858.4	-215.833	-217.453			-7858.4	-213.191	-213.46
		-7858.15	-216.12	-215.085			-7858.15	-214.566	-214.028			-7858.15	-216.176	-217.634			-7858.15	-212.852	-213.637
		-7857.91	-216.042	-215.874			-7857.91	-214.586	-214.147			-7857.91	-216.583	-217.189			-7857.91	-212.973	-213.007
		-7857.67	-215.147	-215.799			-7857.67	-213.956	-214.707			-7857.67	-216.845	-216.435			-7857.67	-213.37	-212.666
		-7857.42	-214.444	-215.437			-7857.42	-213.459	-215.33			-7857.42	-216.903	-216.028			-7857.42	-213.554	-213.075
		-7857.18	-214.301	-215.459			-7857.18	-213.546	-215.404			-7857.18	-216.775	-216.149			-7857.18	-213.426	-213.51
		-7856.93	-214.416	-215.707			-7856.93	-214.026	-214.99			-7856.93	-216.57	-216.59			-7856.93	-213.342	-213.085
		-7856.69	-214.358	-215.671			-7856.69	-214.432	-214.621			-7856.69	-216.483	-217.03			-7856.69	-213.505	-212.491
		-7856.45	-214.148	-215.33			-7856.45	-214.615	-214.419			-7856.45	-216.569	-217.19			-7856.45	-213.742	-212.635
		-7856.2	-214.115	-215.077			-7856.2	-214.681	-214.165			-7856.2	-216.605	-216.962			-7856.2	-213.723	-213.383
		-7855.96	-214.367	-215.083			-7855.96	-214.487	-213.823			-7855.96	-216.368	-216.645			-7855.96	-213.42	-213.771
		-7855.71	-214.719	-215.268			-7855.71	-214.021	-213.607			-7855.71	-216.069	-216.683			-7855.71	-213.233	-213.437
		-7855.47	-214.971	-215.488			-7855.47	-213.77	-213.648			-7855.47	-216.081	-217.048			-7855.47	-213.547	-213.134
		-7855.22	-215.183	-215.551			-7855.22	-214.071	-213.885			-7855.22	-216.393	-217.023			-7855.22	-214.259	-213.151
		-7854.98	-215.508	-215.294			-7854.98	-214.556	-214.196			-7854.98	-216.524	-216.348			-7854.98	-214.442	-213.188
		-7854.74	-215.828	-214.871			-7854.74	-214.454	-214.469			-7854.74	-216.175	-215.931			-7854.74	-213.485	-213.221
		-7854.49	-215.73	-214.642			-7854.49	-213.887	-214.618			-7854.49	-215.747	-216.469			-7854.49	-212.392	-213.545
		-7854.25	-215.12	-214.743			-7854.25	-213.587	-214.711			-7854.25	-215.619	-217.681			-7854.25	-212.056	-214.014
		-7854	-214.49	-214.943			-7854	-213.709	-214.972			-7854	-215.661	-218.039			-7854	-212.573	-214.028
		-7853.76	-214.263	-214.941			-7853.76	-213.937	-215.394			-7853.76	-215.576	-217.101			-7853.76	-213.381	-213.633
		-7853.52	-214.423	-214.814			-7853.52	-214.14	-215.503			-7853.52	-215.487	-216.405			-7853.52	-213.508	-213.364
		-7853.27	-214.608	-214.861			-7853.27	-214.431	-215.074			-7853.27	-215.762	-216.458			-7853.27	-212.851	-213.131
		-7853.03	-214.556	-215.149			-7853.03	-214.502	-214.719			-7853.03	-216.368	-216.648			-7853.03	-212.235	-212.579
		-7852.78	-214.443	-215.385			-7852.78	-213.937	-214.922			-7852.78	-216.707	-216.421			-7852.78	-212.159	-212.048
		-7852.54	-214.488	-215.237			-7852.54	-213.291	-215.295			-7852.54	-216.501	-216.222			-7852.54	-212.676	-212.122
		-7852.29	-214.564	-214.82			-7852.29	-213.331	-214.948			-7852.29	-216.398	-216.538			-7852.29	-213.519	-212.822
		-7852.05	-214.439	-214.587			-7852.05	-214.024	-214.12			-7852.05	-216.896	-216.995			-7852.05	-214.096	-213.461
		-7851.81	-214.209	-214.852			-7851.81	-214.333	-213.792			-7851.81	-217.614	-216.786			-7851.81	-213.962	-213.459
		-7851.56	-214.117	-215.508			-7851.56	-213.637	-214.28			-7851.56	-217.605	-216.121			-7851.56	-213.444	-213.223
		-7851.32	-214.161	-215.891			-7851.32	-212.974	-215.046			-7851.32	-216.996	-215.806			-7851.32	-213.002	-213.087
		-7851.07	-214.178	-215.474			-7851.07	-213.075	-215.158			-7851.07	-216.73	-216.062			-7851.07	-212.721	-212.837
		-7850.83	-214.199	-214.812			-7850.83	-213.683	-214.75			-7850.83	-217.03	-216.556			-7850.83	-212.587	-212.535
		-7850.59	-214.429	-214.565			-7850.59	-214.008	-214.65			-7850.59	-217.258	-216.856			-7850.59	-212.726	-212.635
		-7850.34	-214.892	-214.725			-7850.34	-213.839	-214.971			-7850.34	-216.773	-216.909			-7850.34	-213.164	-213.211
		-7850.1	-215.305	-214.857			-7850.1	-213.703	-215.067			-7850.1	-215.991	-216.917			-7850.1	-213.46	-213.643
		-7849.85	-215.431	-214.752			-7849.85	-213.756	-214.535			-7849.85	-215.553	-216.97			-7849.85	-213.07	-213.484
		-7849.61	-215.385	-214.658			-7849.61	-213.708	-213.953			-7849.61	-215.543	-217.075			-7849.61	-212.349	-213.257
		-7849.37	-215.278	-214.699			-7849.37	-213.517	-213.957			-7849.37	-215.663	-217.273			-7849.37	-212.01	-213.29
		-7849.12	-214.937	-214.659			-7849.12	-213.494	-214.679			-7849.12	-215.666	-217.562			-7849.12	-212.264	-213.147
		-7848.88	-214.285	-214.489			-7848.88	-213.796	-215.671			-7848.88	-215.694	-217.777			-7848.88	-212.828	-212.638
		-7848.63	-213.663	-214.504			-7848.63	-214.253	-215.974			-7848.63	-216.07	-217.692			-7848.63	-213.23	-212.336
		-7848.39	-213.492	-214.888			-7848.39	-214.592	-215.385			-7848.39	-216.819	-217.344			-7848.39	-213.306	-212.581
		-7848.14	-213.966	-215.373			-7848.14	-214.695	-214.761			-7848.14	-217.296	-217.055			-7848.14	-213.227	-212.941
		-7847.9	-214.925	-215.56			-7847.9	-214.617	-214.558			-7847.9	-216.775	-217.052			-7847.9	-213.109	-212.762
		-7847.66	-215.693	-215.498			-7847.66	-214.488	-214.639			-7847.66	-215.871	-217.19			-7847.66	-212.951	-212.282
		-7847.41	-215.582	-215.432			-7847.41	-214.391	-214.772			-7847.41	-215.57	-217.081			-7847.41	-212.746	-212.089
		-7847.17	-215.002	-215.318			-7847.17	-214.273	-214.993			-7847.17	-216.142	-216.656			-7847.17	-212.488	-212.242
		-7846.92	-214.665	-215.109			-7846.92	-214.099	-215.338			-7846.92	-217.005	-216.261			-7846.92	-212.219	-212.471
		-7846.68	-214.678	-215.014			-7846.68	-214.051	-215.424			-7846.68	-216.971	-216.069			-7846.68	-212.052	-212.659
		-7846.44	-214.752	-215.13			-7846.44	-214.312	-214.932			-7846.44	-216.194	-215.93			-7846.44	-212.04	-212.795
		-7846.19	-214.713	-215.2			-7846.19	-214.66	-214.322			-7846.19	-215.842	-215.768			-7846.19	-212.072	-212.687
		-7845.95	-214.635	-215.039			-7845.95	-214.572	-214.131			-7845.95	-216.235	-215.82			-7845.95	-212.031	-212.31
		-7845.7	-214.503	-214.92			-7845.7	-214.108	-214.324			-7845.7	-216.717	-216.248			-7845.7	-212.001	-212.073
		-7845.46	-214.217	-215.075			-7845.46	-213.867	-214.459			-7845.46	-216.485	-216.747			-7845.46	-212.11	-212.271
		-7845.21	-213.942	-215.238			-7845.21	-214.059	-214.342			-7845.21	-215.979	-216.829			-7845.21	-212.301	-212.714
		-7844.97	-214.008	-215.036			-7844.97	-214.347	-214.272			-7844.97	-215.983	-216.66			-7844.97	-212.49	-213.01
		-7844.73	-214.46	-214.699			-7844.73	-214.426	-214.456			-7844.73	-216.45	-216.738			-7844.73	-212.839	-213.184
		-7844.48	-214.913	-214.697			-7844.48	-214.513	-214.749			-7844.48	-216.619	-217			-7844.48	-213.544	-213.444
		-7844.24	-214.998	-215.107			-7844.24	-214.747	-214.962			-7844.24	-216.164	-216.975			-7844.24	-214.261	-213.516
		-7843.99	-214.883	-215.635			-7843.99	-214.659	-215.09			-7843.99	-215.769	-216.732			-7843.99	-214.132	-213.124
		-7843.75	-214.81	-216.013			-7843.75	-213.974	-215.076			-7843.75	-215.942	-216.819			-7843.75	-213.253	-212.79
		-7843.51	-214.683	-216.166			-7843.51	-213.289	-214.799			-7843.51	-216.498	-217.281			-7843.51	-212.539	-213.045
		-7843.26	-214.445	-215.967			-7843.26	-213.127	-214.464			-7843.26	-216.795	-217.408			-7843.26	-212.331	-213.522
		-7843.02	-214.29	-215.432			-7843.02	-213.416	-214.425			-7843.02	-216.524	-216.855			-7843.02	-212.47	-213.152
		-7842.77	-214.263	-214.972			-7842.77	-213.739	-214.667			-7842.77	-216.118	-216.36			-7842.77	-212.8	-212.094
		-7842.53	-214.147	-214.909			-7842.53	-213.916	-214.789			-7842.53	-215.997	-216.477			-7842.53	-213.362	-211.478
		-7842.29	-213.959	-215.103			-7842.29	-214.217	-214.633			-7842.29	-216.176	-217.036			-7842.29	-214.005	-211.73
		-7842.04	-214.08	-215.18			-7842.04	-214.782	-214.591			-7842.04	-216.337	-217.424			-7842.04	-214.048	-212.535
		-7841.8	-214.636	-215.137			-7841.8	-215.152	-214.938			-7841.8	-216.112	-217.35			-7841.8	-213.271	-213.13
		-7841.55	-215.047	-215.266			-7841.55	-214.685	-215.407			-7841.55	-215.548	-217.143			-7841.55	-212.477	-213.191
		-7841.31	-214.701	-215.452			-7841.31	-213.668	-215.519			-7841.31	-215.082	-217.053			-7841.31	-212.247	-213.255
		-7841.06	-214.133	-215.192			-7841.06	-212.901	-215.282			-7841.06	-215.044	-217.031			-7841.06	-212.556	-213.718
		-7840.82	-214.044	-214.576			-7840.82	-212.821	-215.008			-7840.82	-215.42	-216.989			-7840.82	-213.04	-214.293
		-7840.58	-214.404	-214.259			-7840.58	-213.443	-214.782			-7840.58	-215.853	-216.916			-7840.58	-213.349	-214.209
		-7840.33	-214.705	-214.531			-7840.33	-214.289	-214.605			-7840.33	-215.908	-216.811			-7840.33	-213.37	-213.316
		-7840.09	-214.674	-215.05			-7840.09	-214.497	-214.564			-7840.09	-215.611	-216.674			-7840.09	-213.077	-212.41
		-7839.84	-214.455	-215.189			-7839.84	-214.021	-214.62			-7839.84	-215.383	-216.516			-7839.84	-212.546	-212.17
		-7839.6	-214.052	-214.896			-7839.6	-213.666	-214.535			-7839.6	-215.543	-216.353			-7839.6	-212.105	-212.814
		-7839.36	-213.472	-214.633			-7839.36	-213.778	-214.28			-7839.36	-216.14	-216.282			-7839.36	-212.089	-214.03
		-7839.11	-213.108	-214.583			-7839.11	-214.083	-214.176			-7839.11	-216.874	-216.497			-7839.11	-212.508	-214.678
		-7838.87	-213.354	-214.617			-7838.87	-214.19	-214.41			-7838.87	-217.155	-217.034			-7838.87	-212.905	-214.045
		-7838.62	-214.153	-214.658			-7838.62	-214.076	-214.75			-7838.62	-216.816	-217.441			-7838.62	-212.763	-213.122
		-7838.38	-214.845	-214.774			-7838.38	-213.885	-214.845			-7838.38	-216.402	-217.114			-7838.38	-212.33	-212.587
		-7838.13	-214.85	-214.966			-7838.13	-213.681	-214.765			-7838.13	-216.284	-216.379			-7838.13	-212.225	-212.344
		-7837.89	-214.609	-215.149			-7837.89	-213.64	-214.783			-7837.89	-216.273	-215.975			-7837.89	-212.596	-212.265
		-7837.65	-214.676	-215.349			-7837.65	-213.982	-214.851			-7837.65	-216.086	-216.086			-7837.65	-212.985	-212.523
		-7837.4	-214.915	-215.708			-7837.4	-214.504	-214.739			-7837.4	-215.939	-216.366			-7837.4	-212.867	-213.224
		-7837.16	-214.818	-216.172			-7837.16	-214.497	-214.475			-7837.16	-216.228	-216.465			-7837.16	-212.519	-213.853
		-7836.91	-214.29	-216.35			-7836.91	-213.9	-214.283			-7836.91	-216.799	-216.517			-7836.91	-212.516	-213.607
		-7836.67	-213.772	-215.976			-7836.67	-213.524	-214.266			-7836.67	-216.819	-216.764			-7836.67	-212.926	-212.882
		-7836.43	-213.664	-215.405			-7836.43	-213.732	-214.445			-7836.43	-216.106	-217.017			-7836.43	-213.345	-212.585
		-7836.18	-214.081	-215.128			-7836.18	-214.064	-214.876			-7836.18	-215.566	-216.895			-7836.18	-213.505	-212.869
		-7835.94	-214.767	-215.311			-7835.94	-213.902	-215.495			-7835.94	-215.675	-216.521			-7835.94	-213.638	-213.194
		-7835.69	-215.098	-215.756			-7835.69	-213.548	-215.937			-7835.69	-216.053	-216.298			-7835.69	-213.844	-213.071
		-7835.45	-214.859	-216.043			-7835.45	-213.645	-215.943			-7835.45	-215.952	-216.284			-7835.45	-213.755	-212.82
		-7835.21	-214.658	-215.954			-7835.21	-214.243	-215.847			-7835.21	-215.387	-216.221			-7835.21	-213.262	-212.917
		-7834.96	-214.922	-215.718			-7834.96	-214.856	-215.933			-7834.96	-214.956	-216.003			-7834.96	-212.846	-213.337
		-7834.72	-215.307	-215.606			-7834.72	-215.098	-215.869			-7834.72	-214.854	-215.853			-7834.72	-212.817	-213.765
		-7834.47	-215.135	-215.64			-7834.47	-215.093	-215.311			-7834.47	-214.931	-215.954			-7834.47	-212.987	-214.116
		-7834.23	-214.541	-215.771			-7834.23	-214.904	-214.686			-7834.23	-215.115	-216.182			-7834.23	-213.035	-214.455
		-7833.98	-214.135	-216.056			-7833.98	-214.468	-214.496			-7833.98	-215.429	-216.243			-7833.98	-212.96	-214.43
		-7833.74	-214.013	-216.487			-7833.74	-214.02	-214.661			-7833.74	-215.641	-216.106			-7833.74	-212.898	-213.725
		-7833.5	-213.908	-216.706			-7833.5	-213.803	-214.707			-7833.5	-215.431	-216.085			-7833.5	-212.791	-212.916
		-7833.25	-213.777	-216.33			-7833.25	-213.664	-214.53			-7833.25	-215.049	-216.422			-7833.25	-212.606	-212.664
		-7833.01	-213.868	-215.666			-7833.01	-213.333	-214.569			-7833.01	-215.004	-216.977			-7833.01	-212.544	-212.997
		-7832.76	-214.245	-215.253			-7832.76	-212.968	-215.012			-7832.76	-215.342	-217.283			-7832.76	-212.698	-213.356
		-7832.52	-214.605	-215.204			-7832.52	-212.945	-215.328			-7832.52	-215.582	-217.125			-7832.52	-212.777	-213.248
		-7832.28	-214.651	-215.322			-7832.28	-213.366	-214.947			-7832.28	-215.438	-216.805			-7832.28	-212.495	-212.998
		-7832.03	-214.496	-215.518			-7832.03	-213.965	-214.394			-7832.03	-215.303	-216.52			-7832.03	-212.076	-213.069
		-7831.79	-214.402	-215.931			-7831.79	-214.399	-214.466			-7831.79	-215.519	-216.162			-7831.79	-211.882	-213.342
		-7831.54	-214.455	-216.455			-7831.54	-214.601	-215.304			-7831.54	-215.855	-215.77			-7831.54	-211.974	-213.358
		-7831.3	-214.57	-216.447			-7831.3	-214.695	-216.151			-7831.3	-215.881	-215.68			-7831.3	-212.241	-213.09
		-7831.05	-214.521	-215.707			-7831.05	-214.749	-215.893			-7831.05	-215.685	-216.106			-7831.05	-212.603	-212.915
		-7830.81	-214.15	-215			-7830.81	-214.78	-215.029			-7830.81	-215.618	-216.74			-7830.81	-212.879	-212.921
		-7830.57	-213.726	-214.815			-7830.57	-214.748	-214.622			-7830.57	-215.668	-216.821			-7830.57	-212.742	-212.83
		-7830.32	-213.716	-214.908			-7830.32	-214.605	-214.768			-7830.32	-215.587	-216.202			-7830.32	-212.273	-212.537
		-7830.08	-214.218	-214.75			-7830.08	-214.543	-214.796			-7830.08	-215.357	-215.555			-7830.08	-212.04	-212.327
		-7829.83	-214.652	-214.366			-7829.83	-214.92	-214.234			-7829.83	-215.145	-215.268			-7829.83	-212.362	-212.48
		-7829.59	-214.326	-214.238			-7829.59	-215.728	-213.617			-7829.59	-214.991	-215.306			-7829.59	-212.918	-212.987
		-7829.35	-213.661	-214.493			-7829.35	-216.064	-213.548			-7829.35	-214.905	-215.585			-7829.35	-213.021	-213.515
		-7829.1	-213.374	-214.728			-7829.1	-215.228	-214.009			-7829.1	-215.078	-216.089			-7829.1	-212.656	-213.589
		-7828.86	-213.501	-214.615			-7828.86	-214.218	-214.437			-7828.86	-215.702	-216.631			-7828.86	-212.397	-213.117
		-7828.61	-213.699	-214.476			-7828.61	-213.861	-214.411			-7828.61	-216.573	-216.769			-7828.61	-212.388	-212.558
		-7828.37	-213.906	-214.702			-7828.37	-213.991	-214.329			-7828.37	-216.938	-216.473			-7828.37	-212.392	-212.357
		-7828.12	-214.403	-215.17			-7828.12	-213.963	-214.671			-7828.12	-216.459	-216.318			-7828.12	-212.429	-212.54
		-7827.88	-215.108	-215.441			-7827.88	-213.623	-215.248			-7827.88	-215.796	-216.635			-7827.88	-212.85	-212.661
		-7827.64	-215.346	-215.449			-7827.64	-213.498	-215.293			-7827.64	-215.441	-217.033			-7827.64	-213.713	-212.278
		-7827.39	-214.987	-215.495			-7827.39	-213.907	-214.579			-7827.39	-215.348	-216.777			-7827.39	-214.233	-211.703
		-7827.15	-214.756	-215.542			-7827.15	-214.639	-213.761			-7827.15	-215.319	-216.014			-7827.15	-213.578	-211.546
		-7826.9	-214.892	-215.281			-7826.9	-215.197	-213.312			-7826.9	-215.335	-215.494			-7826.9	-212.508	-212.032
		-7826.66	-214.887	-214.828			-7826.66	-215.296	-213.311			-7826.66	-215.542	-215.485			-7826.66	-212.005	-212.854
		-7826.42	-214.44	-214.594			-7826.42	-214.976	-213.657			-7826.42	-216.008	-215.729			-7826.42	-212.33	-213.277
		-7826.17	-213.99	-214.63			-7826.17	-214.435	-214.09			-7826.17	-216.555	-215.855			-7826.17	-213.23	-212.997
		-7825.93	-213.809	-214.632			-7825.93	-214.062	-214.214			-7825.93	-216.768	-215.858			-7825.93	-213.92	-212.596
		-7825.68	-213.632	-214.501			-7825.68	-214.154	-213.926			-7825.68	-216.416	-216			-7825.68	-213.741	-212.611
		-7825.44	-213.238	-214.53			-7825.44	-214.494	-213.643			-7825.44	-215.83	-216.321			-7825.44	-213.237	-213.101
		-7825.2	-212.923	-214.838			-7825.2	-214.331	-213.787			-7825.2	-215.49	-216.595			-7825.2	-213.114	-213.661
		-7824.95	-213.078	-215.039			-7824.95	-213.504	-214.429			-7824.95	-215.554	-216.744			-7824.95	-213.293	-213.696
		-7824.71	-213.826	-214.806			-7824.71	-212.801	-215.311			-7824.71	-215.805	-216.983			-7824.71	-213.205	-213.275
		-7824.46	-214.985	-214.521			-7824.46	-212.745	-216.076			-7824.46	-215.871	-217.313			-7824.46	-212.779	-213.079
		-7824.22	-215.95	-214.631			-7824.22	-213.241	-216.478			-7824.22	-215.693	-217.255			-7824.22	-212.567	-213.448
		-7823.97	-215.839	-214.985			-7823.97	-213.727	-216.203			-7823.97	-215.609	-216.639			-7823.97	-212.796	-213.951
		-7823.73	-214.828	-215.03			-7823.73	-213.681	-215.138			-7823.73	-215.886	-216.093			-7823.73	-213.116	-213.752
		-7823.49	-213.982	-214.689			-7823.49	-213.317	-213.889			-7823.49	-216.459	-216.127			-7823.49	-213.209	-213.054
		-7823.24	-213.84	-214.447			-7823.24	-213.149	-213.105			-7823.24	-216.956	-216.623			-7823.24	-213.339	-212.782
		-7823	-214.24	-214.501			-7823	-213.359	-212.987			-7823	-217.046	-216.961			-7823	-213.704	-213.226
		-7822.75	-214.582	-214.626			-7822.75	-213.728	-213.382			-7822.75	-216.843	-216.807			-7822.75	-213.848	-213.829
		-7822.51	-214.561	-214.65			-7822.51	-213.853	-213.957			-7822.51	-216.622	-216.552			-7822.51	-213.46	-213.799
		-7822.27	-214.548	-214.705			-7822.27	-213.701	-214.461			-7822.27	-216.39	-216.44			-7822.27	-213.11	-213.446
		-7822.02	-214.67	-214.823			-7822.02	-213.747	-214.854			-7822.02	-216.012	-216.254			-7822.02	-213.131	-213.5
		-7821.78	-214.43	-214.74			-7821.78	-214.371	-215.024			-7821.78	-215.601	-215.935			-7821.78	-213.017	-213.764
		-7821.53	-213.732	-214.446			-7821.53	-215.303	-214.759			-7821.53	-215.484	-215.816			-7821.53	-212.399	-213.298
		-7821.29	-213.243	-214.388			-7821.29	-215.452	-214.245			-7821.29	-215.79	-216.048			-7821.29	-211.896	-212.14
		-7821.04	-213.374	-214.831			-7821.04	-214.539	-213.972			-7821.04	-216.195	-216.278			-7821.04	-212.022	-211.272
		-7820.8	-213.876	-215.356			-7820.8	-213.726	-214.142			-7820.8	-216.178	-216.124			-7820.8	-212.433	-211.131
		-7820.56	-214.151	-215.178			-7820.56	-213.684	-214.469			-7820.56	-215.817	-215.831			-7820.56	-212.364	-211.556
		-7820.31	-214.08	-214.534			-7820.31	-214.318	-214.478			-7820.31	-215.616	-215.756			-7820.31	-212.013	-212.092
		-7820.07	-214.076	-214.309			-7820.07	-215.034	-214.227			-7820.07	-215.646	-215.77			-7820.07	-212.182	-212.429
		-7819.82	-214.26	-214.77			-7819.82	-215.206	-214.192			-7819.82	-215.515	-215.618			-7819.82	-212.909	-212.652
		-7819.58	-214.404	-215.335			-7819.58	-214.885	-214.484			-7819.58	-215.097	-215.534			-7819.58	-213.201	-212.821
		-7819.34	-214.479	-215.141			-7819.34	-214.439	-214.652			-7819.34	-214.813	-215.952			-7819.34	-212.553	-212.73
		-7819.09	-214.708	-214.504			-7819.09	-213.997	-214.36			-7819.09	-214.951	-216.81			-7819.09	-211.925	-212.365
		-7818.85	-214.998	-214.332			-7818.85	-213.619	-214.059			-7818.85	-215.282	-217.264			-7818.85	-211.869	-212.092
		-7818.6	-214.897	-214.902			-7818.6	-213.453	-214.27			-7818.6	-215.357	-216.782			-7818.6	-212.092	-212.162
		-7818.36	-214.394	-215.708			-7818.36	-213.584	-214.843			-7818.36	-215.211	-216.179			-7818.36	-212.196	-212.412
		-7818.12	-214.009	-215.756			-7818.12	-213.881	-214.914			-7818.12	-215.249	-216.11			-7818.12	-212.331	-212.466
		-7817.87	-213.974	-214.988			-7817.87	-214.056	-214.15			-7817.87	-215.575	-216.399			-7817.87	-212.804	-212.276
		-7817.63	-214.042	-214.252			-7817.63	-213.97	-213.379			-7817.63	-215.899	-216.405			-7817.63	-213.438	-212.165
		-7817.38	-213.914	-213.943			-7817.38	-213.793	-213.169			-7817.38	-216.011	-215.922			-7817.38	-213.682	-212.305
		-7817.14	-213.731	-213.977			-7817.14	-213.701	-213.419			-7817.14	-216.06	-215.447			-7817.14	-213.357	-212.547
		-7816.89	-213.843	-214.157			-7816.89	-213.681	-213.701			-7816.89	-216.165	-215.372			-7816.89	-212.767	-212.698
		-7816.65	-214.317	-214.382			-7816.65	-213.68	-213.814			-7816.65	-216.18	-215.608			-7816.65	-212.205	-212.774
		-7816.41	-214.772	-214.616			-7816.41	-213.78	-213.988			-7816.41	-216.018	-215.737			-7816.41	-211.931	-212.802
		-7816.16	-214.729	-214.771			-7816.16	-214.024	-214.392			-7816.16	-215.841	-215.571			-7816.16	-212.124	-212.662
		-7815.92	-214.327	-214.743			-7815.92	-214.129	-214.803			-7815.92	-215.787	-215.495			-7815.92	-212.648	-212.428
		-7815.67	-214.105	-214.582			-7815.67	-213.761	-214.93			-7815.67	-215.824	-215.909			-7815.67	-213.03	-212.48
		-7815.43	-214.285	-214.482			-7815.43	-213.22	-214.915			-7815.43	-215.845	-216.633			-7815.43	-213.056	-213.006
		-7815.19	-214.61	-214.592			-7815.19	-213.097	-215.045			-7815.19	-215.75	-216.885			-7815.19	-213.031	-213.507
		-7814.94	-214.617	-214.844			-7814.94	-213.571	-215.239			-7814.94	-215.481	-216.494			-7814.94	-213.033	-213.172
		-7814.7	-214.267	-214.909			-7814.7	-214.218	-215.204			-7814.7	-215.178	-216.307			-7814.7	-212.772	-212.381
		-7814.45	-213.978	-214.514			-7814.45	-214.389	-215.022			-7814.45	-215.141	-216.694			-7814.45	-212.358	-212.062
		-7814.21	-214.062	-213.906			-7814.21	-214.207	-215.082			-7814.21	-215.47	-216.935			-7814.21	-212.29	-212.4
		-7813.96	-214.542	-213.56			-7813.96	-214.193	-215.491			-7813.96	-215.704	-216.254			-7813.96	-212.64	-212.827
		-7813.72	-215.203	-213.659			-7813.72	-214.224	-215.828			-7813.72	-215.188	-215.407			-7813.72	-212.782	-212.765
		-7813.48	-215.594	-213.999			-7813.48	-213.77	-215.607			-7813.48	-214.237	-215.304			-7813.48	-212.281	-212.588
		-7813.23	-215.291	-214.246			-7813.23	-212.999	-215.034			-7813.23	-213.659	-216.022			-7813.23	-211.737	-212.844
		-7812.99	-214.519	-214.431			-7812.99	-212.543	-214.562			-7812.99	-213.782	-216.927			-7812.99	-211.714	-213.26
		-7812.74	-213.906	-214.841			-7812.74	-212.619	-214.255			-7812.74	-214.413	-217.255			-7812.74	-212.067	-213.075
		-7812.5	-213.814	-215.313			-7812.5	-212.981	-213.972			-7812.5	-215.012	-217.119			-7812.5	-212.192	-212.484
		-7812.26	-214.209	-215.143			-7812.26	-213.275	-213.74			-7812.26	-215.211	-216.878			-7812.26	-211.88	-212.318
		-7812.01	-214.783	-214.381			-7812.01	-213.435	-213.733			-7812.01	-215.287	-216.461			-7812.01	-211.622	-212.725
		-7811.77	-215.179	-213.948			-7811.77	-213.547	-213.967			-7811.77	-215.62	-215.982			-7811.77	-211.837	-212.973
		-7811.52	-215.233	-214.314			-7811.52	-213.572	-214.215			-7811.52	-216.122	-215.857			-7811.52	-212.494	-212.446
		-7811.28	-214.944	-215.119			-7811.28	-213.543	-214.306			-7811.28	-216.313	-216.174			-7811.28	-213.082	-211.785
		-7811.04	-214.475	-215.378			-7811.04	-213.698	-214.383			-7811.04	-216.03	-216.454			-7811.04	-212.967	-211.722
		-7810.79	-214.148	-214.908			-7810.79	-214.135	-214.613			-7810.79	-215.762	-216.247			-7810.79	-212.349	-212.281
		-7810.55	-214.166	-214.572			-7810.55	-214.586	-214.853			-7810.55	-215.913	-215.892			-7810.55	-211.991	-212.892
		-7810.3	-214.377	-214.7			-7810.3	-214.756	-214.827			-7810.3	-216.28	-215.82			-7810.3	-212.257	-212.954
		-7810.06	-214.423	-214.876			-7810.06	-214.801	-214.59			-7810.06	-216.175	-215.845			-7810.06	-212.891	-212.626
		-7809.81	-214.282	-214.718			-7809.81	-214.912	-214.409			-7809.81	-215.472	-215.501			-7809.81	-213.245	-212.38
		-7809.57	-214.301	-214.477			-7809.57	-214.836	-214.311			-7809.57	-214.887	-214.889			-7809.57	-213.144	-212.359
		-7809.33	-214.631	-214.458			-7809.33	-214.383	-214.087			-7809.33	-214.893	-214.561			-7809.33	-213.03	-212.487
		-7809.08	-215.039	-214.585			-7809.08	-213.912	-213.674			-7809.08	-215.387	-214.832			-7809.08	-212.965	-212.68
		-7808.84	-215.282	-214.751			-7808.84	-213.746	-213.275			-7808.84	-215.898	-215.588			-7808.84	-212.637	-212.85
		-7808.59	-215.44	-215.133			-7808.59	-213.781	-213.101			-7808.59	-216.122	-216.253			-7808.59	-212.246	-212.9
		-7808.35	-215.543	-215.771			-7808.35	-213.807	-213.219			-7808.35	-216.199	-216.255			-7808.35	-212.356	-212.86
		-7808.11	-215.324	-215.981			-7808.11	-213.951	-213.591			-7808.11	-216.212	-215.924			-7808.11	-213.044	-212.867
		-7807.86	-214.765	-215.161			-7807.86	-214.41	-214.076			-7807.86	-216.033	-215.939			-7807.86	-213.528	-212.909
		-7807.62	-214.272	-214.108			-7807.62	-214.855	-214.434			-7807.62	-215.76	-216.368			-7807.62	-213.149	-212.737
		-7807.37	-214.069	-213.68			-7807.37	-214.636	-214.52			-7807.37	-215.657	-216.52			-7807.37	-212.61	-212.238
		-7807.13	-214.027	-214.034			-7807.13	-214.007	-214.476			-7807.13	-215.667	-215.932			-7807.13	-212.507	-211.724
		-7806.88	-214.014	-214.81			-7806.88	-213.778	-214.504			-7806.88	-215.481	-215.319			-7806.88	-212.482	-211.585
		-7806.64	-214.135	-215.329			-7806.64	-214.212	-214.569			-7806.64	-215.147	-215.389			-7806.64	-212.059	-211.932
		-7806.4	-214.443	-215.228			-7806.4	-214.9	-214.525			-7806.4	-215.073	-216.092			-7806.4	-211.623	-212.503
		-7806.15	-214.635	-214.839			-7806.15	-215.139	-214.464			-7806.15	-215.388	-216.667			-7806.15	-211.726	-212.777
		-7805.91	-214.447	-214.543			-7805.91	-214.828	-214.621			-7805.91	-215.706	-216.553			-7805.91	-212.263	-212.556
		-7805.66	-214.188	-214.412			-7805.66	-214.418	-214.955			-7805.66	-215.641	-216.305			-7805.66	-212.574	-212.25
		-7805.42	-214.28	-214.331			-7805.42	-214.177	-215.027			-7805.42	-215.445	-216.424			-7805.42	-212.483	-212.267
		-7805.18	-214.657	-214.22			-7805.18	-214.199	-214.634			-7805.18	-215.474	-216.65			-7805.18	-212.638	-212.64
		-7804.93	-214.844	-214.185			-7804.93	-214.491	-214.227			-7804.93	-215.545	-216.554			-7804.93	-213.347	-213.07
		-7804.69	-214.661	-214.403			-7804.69	-214.743	-214.252			-7804.69	-215.262	-216.265			-7804.69	-213.932	-213.213
		-7804.44	-214.502	-214.817			-7804.44	-214.442	-214.675			-7804.44	-214.753	-216.065			-7804.44	-213.514	-213.081
		-7804.2	-214.632	-214.984			-7804.2	-213.736	-215			-7804.2	-214.466	-215.914			-7804.2	-212.668	-212.955
		-7803.96	-214.829	-214.575			-7803.96	-213.322	-214.774			-7803.96	-214.536	-215.783			-7803.96	-212.256	-212.974
		-7803.71	-214.735	-213.99			-7803.71	-213.536	-214.189			-7803.71	-214.714	-215.904			-7803.71	-212.363	-213.026
		-7803.47	-214.424	-213.777			-7803.47	-214.124	-213.71			-7803.47	-214.672	-216.345			-7803.47	-212.645	-212.949
		-7803.22	-214.258	-214.092			-7803.22	-214.476	-213.565			-7803.22	-214.409	-216.607			-7803.22	-212.819	-212.792
		-7802.98	-214.377	-214.736			-7802.98	-214.426	-213.757			-7802.98	-214.225	-216.218			-7802.98	-212.923	-212.777
		-7802.73	-214.595	-215.37			-7802.73	-214.409	-214.121			-7802.73	-214.415	-215.643			-7802.73	-213.056	-213.033
		-7802.49	-214.638	-215.767			-7802.49	-214.569	-214.344			-7802.49	-215.063	-215.489			-7802.49	-213.158	-213.39
		-7802.25	-214.486	-215.853			-7802.25	-214.538	-214.187			-7802.25	-215.885	-215.78			-7802.25	-213.167	-213.405
		-7802	-214.355	-215.68			-7802	-214.115	-213.825			-7802	-216.25	-216.142			-7802	-213.116	-212.863
		-7801.76	-214.37	-215.513			-7801.76	-213.667	-213.672			-7801.76	-215.998	-216.325			-7801.76	-212.964	-212.125
		-7801.51	-214.434	-215.635			-7801.51	-213.54	-213.952			-7801.51	-215.728	-216.376			-7801.51	-212.564	-211.643
		-7801.27	-214.383	-215.933			-7801.27	-213.709	-214.517			-7801.27	-215.803	-216.274			-7801.27	-211.988	-211.599
		-7801.03	-214.21	-215.836			-7801.03	-213.943	-214.883			-7801.03	-216.006	-215.993			-7801.03	-211.616	-211.942
		-7800.78	-214.042	-215.176			-7800.78	-214.103	-214.756			-7800.78	-216.025	-215.843			-7800.78	-211.769	-212.466
		-7800.54	-213.95	-214.595			-7800.54	-214.225	-214.462			-7800.54	-216.013	-216.153			-7800.54	-212.392	-212.87
		-7800.29	-213.899	-214.612			-7800.29	-214.329	-214.375			-7800.29	-216.227	-216.728			-7800.29	-212.862	-212.871
		-7800.05	-213.853	-215.173			-7800.05	-214.324	-214.453			-7800.05	-216.415	-216.822			-7800.05	-212.502	-212.44
		-7799.8	-213.837	-215.712			-7799.8	-214.189	-214.434			-7799.8	-216.105	-216.283			-7799.8	-211.714	-211.888
		-7799.56	-213.919	-215.712			-7799.56	-214.127	-214.26			-7799.56	-215.515	-215.894			-7799.56	-211.248	-211.613
		-7799.32	-214.156	-215.411			-7799.32	-214.422	-214.082			-7799.32	-215.225	-216.098			-7799.32	-211.295	-211.82
		-7799.07	-214.5	-215.219			-7799.07	-215.169	-213.879			-7799.07	-215.371	-216.595			-7799.07	-211.603	-212.347
		-7798.83	-214.676	-215.087			-7798.83	-215.987	-213.528			-7798.83	-215.622	-216.729			-7798.83	-211.871	-212.617
		-7798.58	-214.364	-214.777			-7798.58	-216.012	-213.214			-7798.58	-215.65	-216.436			-7798.58	-212.105	-212.271
		-7798.34	-213.724	-214.361			-7798.34	-215.133	-213.342			-7798.34	-215.571	-216.246			-7798.34	-212.464	-211.833
		-7798.1	-213.299	-214.156			-7798.1	-214.212	-214.074			-7798.1	-215.626	-216.369			-7798.1	-212.859	-211.941
		-7797.85	-213.453	-214.367			-7797.85	-213.737	-214.932			-7797.85	-215.756	-216.524			-7797.85	-212.981	-212.676
		-7797.61	-214.182	-214.937			-7797.61	-213.637	-214.986			-7797.61	-215.683	-216.411			-7797.61	-212.759	-213.354
		-7797.36	-215.032	-215.512			-7797.36	-213.638	-214.362			-7797.36	-215.313	-216.165			-7797.36	-212.458	-213.089
		-7797.12	-215.241	-215.591			-7797.12	-213.584	-213.996			-7797.12	-214.877	-216.11			-7797.12	-212.278	-212.299
		-7796.88	-214.691	-215.154			-7796.88	-213.494	-214.185			-7796.88	-214.679	-216.32			-7796.88	-212.254	-211.876
		-7796.63	-214.078	-214.736			-7796.63	-213.363	-214.535			-7796.63	-214.865	-216.554			-7796.63	-212.393	-211.999
		-7796.39	-213.926	-214.72			-7796.39	-213.137	-214.538			-7796.39	-215.295	-216.533			-7796.39	-212.708	-212.312
		-7796.14	-214.264	-214.976			-7796.14	-212.88	-214.267			-7796.14	-215.551	-216.319			-7796.14	-213.085	-212.441
		-7795.9	-214.604	-214.995			-7795.9	-212.763	-214.109			-7795.9	-215.411	-216.214			-7795.9	-213.235	-212.49
		-7795.65	-214.335	-214.614			-7795.65	-212.865	-214.183			-7795.65	-215.207	-216.335			-7795.65	-212.998	-212.777
		-7795.41	-213.697	-214.36			-7795.41	-213.078	-214.364			-7795.41	-215.227	-216.505			-7795.41	-212.621	-213.334
		-7795.17	-213.414	-214.694			-7795.17	-213.219	-214.475			-7795.17	-215.19	-216.519			-7795.17	-212.452	-213.854
		-7794.92	-213.742	-215.518			-7794.92	-213.23	-214.376			-7794.92	-214.676	-216.438			-7794.92	-212.547	-213.989
		-7794.68	-214.321	-216.114			-7794.68	-213.228	-214.099			-7794.68	-214.004	-216.377			-7794.68	-212.613	-213.638
		-7794.43	-214.586	-215.884			-7794.43	-213.352	-213.927			-7794.43	-213.85	-216.193			-7794.43	-212.358	-212.943
		-7794.19	-214.584	-215.215			-7794.19	-213.622	-214.119			-7794.19	-214.521	-215.736			-7794.19	-211.945	-212.225
		-7793.95	-214.699	-214.61			-7793.95	-213.905	-214.545			-7793.95	-215.731	-215.261			-7793.95	-211.759	-211.827
		-7793.7	-214.765	-214.202			-7793.7	-214.058	-214.658			-7793.7	-216.441	-215.145			-7793.7	-211.91	-211.898
		-7793.46	-214.389	-214.111			-7793.46	-214.172	-214.285			-7793.46	-216.016	-215.427			-7793.46	-212.19	-212.262
		-7793.21	-213.902	-214.496			-7793.21	-214.488	-214.001			-7793.21	-215.328	-215.72			-7793.21	-212.399	-212.497
		-7792.97	-213.881	-215.247			-7792.97	-214.994	-214.215			-7792.97	-215.076	-215.66			-7792.97	-212.635	-212.417
		-7792.72	-214.306	-215.725			-7792.72	-215.17	-214.651			-7792.72	-215.196	-215.492			-7792.72	-212.993	-212.353
		-7792.48	-214.583	-215.458			-7792.48	-214.617	-214.654			-7792.48	-215.277	-215.668			-7792.48	-213.169	-212.66
		-7792.24	-214.452	-214.978			-7792.24	-213.835	-214.227			-7792.24	-215.085	-216.174			-7792.24	-212.835	-213.274
		-7791.99	-214.434	-214.831			-7791.99	-213.43	-214.006			-7791.99	-214.85	-216.395			-7791.99	-212.337	-213.627
		-7791.75	-214.8	-214.925			-7791.75	-213.504	-214.242			-7791.75	-214.919	-215.852			-7791.75	-212.21	-213.258
		-7791.5	-215.065	-214.941			-7791.5	-213.797	-214.605			-7791.5	-215.376	-214.98			-7791.5	-212.547	-212.573
		-7791.26	-214.793	-214.9			-7791.26	-214.035	-214.666			-7791.26	-215.886	-214.363			-7791.26	-213.006	-212.207
		-7791.02	-214.429	-215.004			-7791.02	-214.186	-214.533			-7791.02	-215.914	-214.179			-7791.02	-213.149	-212.365
		-7790.77	-214.417	-215.137			-7790.77	-214.325	-214.567			-7790.77	-215.476	-214.356			-7790.77	-212.876	-212.808
		-7790.53	-214.544	-215.07			-7790.53	-214.421	-214.795			-7790.53	-215.13	-214.715			-7790.53	-212.383	-213.04
		-7790.28	-214.427	-214.989			-7790.28	-214.412	-214.953			-7790.28	-215.174	-215.047			-7790.28	-211.945	-212.838
		-7790.04	-214.18	-215.21			-7790.04	-214.277	-214.963			-7790.04	-215.406	-215.237			-7790.04	-211.843	-212.454
		-7789.79	-214.097	-215.531			-7789.79	-213.946	-215.095			-7789.79	-215.412	-215.384			-7789.79	-212.16	-212.074
		-7789.55	-214.136	-215.38			-7789.55	-213.411	-215.567			-7789.55	-215.173	-215.627			-7789.55	-212.532	-211.652
		-7789.31	-214.148	-214.9			-7789.31	-212.929	-216.193			-7789.31	-215.081	-215.9			-7789.31	-212.383	-211.234
		-7789.06	-214.226	-214.808			-7789.06	-212.839	-216.412			-7789.06	-215.325	-215.995			-7789.06	-211.844	-211.066
		-7788.82	-214.437	-215.357			-7788.82	-213.261	-215.96			-7788.82	-215.635	-215.931			-7788.82	-211.531	-211.305
		-7788.57	-214.514	-216.032			-7788.57	-213.984	-215.249			-7788.57	-215.635	-215.956			-7788.57	-211.603	-211.796
		-7788.33	-214.332	-216.016			-7788.33	-214.545	-214.673			-7788.33	-215.477	-216.104			-7788.33	-211.682	-212.169
		-7788.09	-214.316	-215.416			-7788.09	-214.649	-214.281			-7788.09	-215.587	-216.106			-7788.09	-211.489	-212.296
		-7787.84	-214.774	-214.856			-7787.84	-214.42	-214.008			-7787.84	-215.924	-215.89			-7787.84	-211.339	-212.439
		-7787.6	-215.216	-214.527			-7787.6	-214.067	-213.883			-7787.6	-215.883	-215.797			-7787.6	-211.604	-212.767
		-7787.35	-214.82	-214.435			-7787.35	-213.734	-213.984			-7787.35	-215.312	-216.046			-7787.35	-212.147	-213.09
		-7787.11	-214.023	-214.672			-7787.11	-213.576	-214.276			-7787.11	-214.942	-216.353			-7787.11	-212.359	-213.147
		-7786.87	-213.736	-215.189			-7786.87	-213.684	-214.593			-7786.87	-215.243	-216.286			-7786.87	-211.986	-212.966
		-7786.62	-214.097	-215.512			-7786.62	-213.952	-214.833			-7786.62	-215.76	-215.989			-7786.62	-211.535	-212.72
		-7786.38	-214.541	-215.22			-7786.38	-214.114	-215.067			-7786.38	-215.421	-215.866			-7786.38	-211.477	-212.508
		-7786.13	-214.522	-214.654			-7786.13	-214.034	-215.291			-7786.13	-214.477	-215.887			-7786.13	-211.898	-212.423
		-7785.89	-214.312	-214.261			-7785.89	-213.883	-215.247			-7785.89	-214.132	-215.776			-7785.89	-212.565	-212.555
		-7785.64	-214.35	-214.023			-7785.64	-213.892	-214.774			-7785.64	-214.86	-215.636			-7785.64	-212.997	-212.834
		-7785.4	-214.576	-213.82			-7785.4	-214.033	-214.177			-7785.4	-216.077	-215.852			-7785.4	-212.85	-213.04
		-7785.16	-214.691	-213.825			-7785.16	-213.935	-213.876			-7785.16	-216.07	-216.455			-7785.16	-212.413	-213.066
		-7784.91	-214.607	-214.268			-7784.91	-213.344	-214.05			-7784.91	-214.849	-216.898			-7784.91	-212.184	-213
		-7784.67	-214.361	-214.943			-7784.67	-212.664	-214.585			-7784.67	-214.078	-216.746			-7784.67	-212.301	-212.844
		-7784.42	-213.917	-215.138			-7784.42	-212.508	-215.038			-7784.42	-214.312	-216.328			-7784.42	-212.541	-212.538
		-7784.18	-213.424	-214.688			-7784.18	-213.138	-214.925			-7784.18	-215.276	-215.93			-7784.18	-212.674	-212.286
		-7783.94	-213.245	-214.362			-7783.94	-214.224	-214.418			-7783.94	-216.157	-215.46			-7783.94	-212.756	-212.414
		-7783.69	-213.602	-214.678			-7783.69	-214.742	-214.127			-7783.69	-216.155	-215.055			-7783.69	-212.855	-212.92
		-7783.45	-214.324	-215.435			-7783.45	-214.306	-214.306			-7783.45	-215.477	-215.14			-7783.45	-212.744	-213.244
		-7783.2	-214.845	-215.804			-7783.2	-213.823	-214.57			-7783.2	-214.809	-215.841			-7783.2	-212.298	-212.894
		-7782.96	-214.817	-215.316			-7782.96	-213.701	-214.322			-7782.96	-214.572	-216.471			-7782.96	-211.864	-212.274
		-7782.71	-214.611	-214.62			-7782.71	-213.559	-213.818			-7782.71	-214.889	-216.09			-7782.71	-211.782	-211.904
		-7782.47	-214.63	-214.352			-7782.47	-213.19	-213.82			-7782.47	-215.521	-215.271			-7782.47	-211.95	-211.756
		-7782.23	-214.775	-214.578			-7782.23	-213.057	-214.524			-7782.23	-215.86	-215.012			-7782.23	-211.947	-211.588
		-7781.98	-214.65	-214.926			-7781.98	-213.56	-215.096			-7781.98	-215.622	-215.466			-7781.98	-211.654	-211.444
		-7781.74	-214.174	-214.91			-7781.74	-214.427	-214.524			-7781.74	-215.227	-216.15			-7781.74	-211.463	-211.588
		-7781.49	-213.733	-214.548			-7781.49	-214.762	-213.63			-7781.49	-214.964	-216.504			-7781.49	-211.689	-212.099
		-7781.25	-213.646	-214.295			-7781.25	-214.348	-213.489			-7781.25	-214.718	-216.514			-7781.25	-212.184	-212.72
		-7781.01	-213.875	-214.392			-7781.01	-213.934	-214.107			-7781.01	-214.445	-216.293			-7781.01	-212.402	-213.08
		-7780.76	-214.112	-214.669			-7780.76	-213.81	-214.525			-7780.76	-214.362	-215.758			-7780.76	-212.037	-213.023
		-7780.52	-214.182	-214.817			-7780.52	-213.691	-214.007			-7780.52	-214.562	-215.16			-7780.52	-211.487	-212.621
		-7780.27	-214.272	-214.784			-7780.27	-213.407	-213.379			-7780.27	-214.782	-215.012			-7780.27	-211.236	-212.086
		-7780.03	-214.495	-214.685			-7780.03	-213.142	-213.423			-7780.03	-214.779	-215.53			-7780.03	-211.407	-211.759
		-7779.79	-214.501	-214.436			-7779.79	-213.029	-214.023			-7779.79	-214.768	-216.382			-7779.79	-211.784	-211.897
		-7779.54	-213.962	-213.945			-7779.54	-213.006	-214.444			-7779.54	-215.021	-216.784			-7779.54	-211.996	-212.453
		-7779.3	-213.299	-213.466			-7779.3	-213.052	-214.3			-7779.3	-215.312	-216.445			-7779.3	-211.954	-213.035
		-7779.05	-213.094	-213.355			-7779.05	-213.242	-214.119			-7779.05	-215.154	-215.897			-7779.05	-211.971	-213.278
		-7778.81	-213.445	-213.689			-7778.81	-213.552	-214.35			-7778.81	-214.666	-215.515			-7778.81	-212.31	-213.272
		-7778.56	-213.967	-214.191			-7778.56	-213.852	-214.881			-7778.56	-214.418	-215.333			-7778.56	-212.847	-213.2
		-7778.32	-214.245	-214.439			-7778.32	-214.107	-215.317			-7778.32	-214.652	-215.331			-7778.32	-213.174	-213.013
		-7778.08	-214.473	-214.334			-7778.08	-214.256	-215.445			-7778.08	-215.156	-215.479			-7778.08	-213.188	-212.752
		-7777.83	-215.054	-214.146			-7777.83	-213.974	-215.365			-7777.83	-215.502	-215.67			-7777.83	-213.216	-212.642
		-7777.59	-215.721	-214.15			-7777.59	-213.17	-215.22			-7777.59	-215.478	-215.808			-7777.59	-213.33	-212.639
		-7777.34	-215.588	-214.468			-7777.34	-212.395	-215.077			-7777.34	-215.27	-215.932			-7777.34	-213.108	-212.303
		-7777.1	-214.777	-214.992			-7777.1	-212.149	-214.938			-7777.1	-215.178	-216.101			-7777.1	-212.393	-211.523
		-7776.86	-214.288	-215.237			-7776.86	-212.466	-214.747			-7776.86	-215.341	-216.225			-7776.86	-211.708	-210.866
		-7776.61	-214.472	-214.766			-7776.61	-213.011	-214.527			-7776.61	-215.603	-216.147			-7776.61	-211.466	-210.83
		-7776.37	-214.891	-213.989			-7776.37	-213.434	-214.445			-7776.37	-215.585	-215.851			-7776.37	-211.556	-211.476
		-7776.12	-214.852	-213.591			-7776.12	-213.708	-214.619			-7776.12	-215.223	-215.483			-7776.12	-211.556	-212.387
		-7775.88	-214.432	-213.793			-7775.88	-213.851	-214.886			-7775.88	-214.965	-215.255			-7775.88	-211.332	-212.848
		-7775.63	-214.196	-214.328			-7775.63	-213.695	-214.91			-7775.63	-215.176	-215.382			-7775.63	-211.253	-212.698
		-7775.39	-214.249	-214.664			-7775.39	-213.305	-214.663			-7775.39	-215.751	-215.958			-7775.39	-211.648	-212.494
		-7775.15	-214.25	-214.592			-7775.15	-213.016	-214.436			-7775.15	-216.18	-216.705			-7775.15	-212.458	-212.581
		-7774.9	-214.024	-214.395			-7774.9	-212.899	-214.348			-7774.9	-216.102	-216.929			-7774.9	-213.238	-212.816
		-7774.66	-213.79	-214.294			-7774.66	-212.719	-214.232			-7774.66	-215.669	-216.447			-7774.66	-213.489	-212.819
		-7774.41	-213.685	-214.252			-7774.41	-212.445	-213.983			-7774.41	-215.093	-215.949			-7774.41	-213.131	-212.475
		-7774.17	-213.586	-214.178			-7774.17	-212.389	-213.759			-7774.17	-214.509	-215.878			-7774.17	-212.462	-212.079
		-7773.93	-213.469	-214.076			-7773.93	-212.687	-213.736			-7773.93	-214.17	-216.059			-7773.93	-211.879	-211.921
		-7773.68	-213.567	-214.037			-7773.68	-213.029	-213.909			-7773.68	-214.297	-216.042			-7773.68	-211.674	-211.983
		-7773.44	-213.967	-214.212			-7773.44	-213.073	-214.177			-7773.44	-214.809	-215.701			-7773.44	-211.842	-212.023
		-7773.19	-214.282	-214.718			-7773.19	-213.029	-214.449			-7773.19	-215.29	-215.301			-7773.19	-212.05	-211.926
		-7772.95	-214.108	-215.364			-7772.95	-213.236	-214.574			-7772.95	-215.479	-215.063			-7772.95	-212.03	-211.878
		-7772.71	-213.811	-215.481			-7772.71	-213.521	-214.373			-7772.71	-215.66	-215.082			-7772.71	-211.988	-212.014
		-7772.46	-213.98	-214.779			-7772.46	-213.457	-213.996			-7772.46	-216.057	-215.426			-7772.46	-212.162	-212.112
		-7772.22	-214.611	-213.993			-7772.22	-213.139	-213.894			-7772.22	-216.288	-216.025			-7772.22	-212.293	-211.866
		-7771.97	-215.005	-213.794			-7771.97	-212.982	-214.327			-7771.97	-215.902	-216.469			-7771.97	-212.024	-211.492
		-7771.73	-214.687	-214.267			-7771.73	-213.04	-214.975			-7771.73	-215.267	-216.344			-7771.73	-211.697	-211.483
		-7771.48	-214.225	-214.982			-7771.48	-213.112	-215.012			-7771.48	-214.938	-215.932			-7771.48	-211.859	-211.998
		-7771.24	-214.156	-215.235			-7771.24	-213.23	-214.359			-7771.24	-214.954	-215.744			-7771.24	-212.454	-212.622
		-7771	-214.391	-214.875			-7771	-213.613	-213.905			-7771	-215.014	-215.81			-7771	-212.791	-212.728
		-7770.75	-214.6	-214.414			-7770.75	-214.099	-214.154			-7770.75	-214.957	-215.765			-7770.75	-212.626	-212.457
		-7770.51	-214.662	-214.202			-7770.51	-214.104	-214.851			-7770.51	-214.93	-215.472			-7770.51	-212.656	-212.41
		-7770.26	-214.593	-214.244			-7770.26	-213.622	-215.148			-7770.26	-215.053	-215.257			-7770.26	-213.177	-212.642
		-7770.02	-214.294	-214.411			-7770.02	-213.329	-214.735			-7770.02	-215.215	-215.386			-7770.02	-213.398	-212.66
		-7769.78	-213.856	-214.625			-7769.78	-213.519	-214.346			-7769.78	-215.263	-215.733			-7769.78	-212.69	-212.311
		-7769.53	-213.644	-214.89			-7769.53	-213.821	-214.421			-7769.53	-215.238	-215.932			-7769.53	-211.936	-212.128
		-7769.29	-213.82	-215.17			-7769.29	-213.724	-214.58			-7769.29	-215.259	-215.832			-7769.29	-211.846	-212.437
		-7769.04	-214.054	-215.257			-7769.04	-213.39	-214.196			-7769.04	-215.302	-215.643			-7769.04	-212.164	-212.791
		-7768.8	-213.92	-214.988			-7768.8	-213.32	-213.53			-7768.8	-215.256	-215.59			-7768.8	-212.216	-212.425
		-7768.55	-213.67	-214.62			-7768.55	-213.664	-213.356			-7768.55	-215.133	-215.712			-7768.55	-212.014	-211.631
		-7768.31	-213.88	-214.591			-7768.31	-214.191	-214.007			-7768.31	-215.065	-215.891			-7768.31	-212.166	-211.269
		-7768.07	-214.653	-215.02			-7768.07	-214.549	-215.059			-7768.07	-215.098	-215.955			-7768.07	-212.768	-211.616
		-7767.82	-215.341	-215.464			-7767.82	-214.548	-215.272			-7767.82	-215.105	-215.837			-7767.82	-213.135	-212.288
		-7767.58	-215.156	-215.36			-7767.58	-214.243	-214.417			-7767.58	-214.976	-215.691			-7767.58	-212.789	-212.594
		-7767.33	-214.444	-215.009			-7767.33	-213.852	-213.751			-7767.33	-214.852	-215.707			-7767.33	-212.291	-212.466
		-7767.09	-213.876	-215.1			-7767.09	-213.612	-213.922			-7767.09	-214.969	-215.855			-7767.09	-212.141	-212.45
		-7766.85	-213.589	-215.673			-7766.85	-213.617	-214.747			-7766.85	-215.3	-215.911			-7766.85	-212.275	-212.735
		-7766.6	-213.517	-215.903			-7766.6	-213.747	-215.427			-7766.6	-215.455	-215.817			-7766.6	-212.508	-212.989
		-7766.36	-213.657	-215.249			-7766.36	-213.794	-215.308			-7766.36	-215.188	-215.811			-7766.36	-212.843	-212.927
		-7766.11	-213.918	-214.537			-7766.11	-213.668	-214.793			-7766.11	-214.868	-216.013			-7766.11	-213.274	-212.738
		-7765.87	-213.988	-214.502			-7765.87	-213.424	-214.387			-7765.87	-214.921	-216.135			-7765.87	-213.582	-212.699
		-7765.62	-213.735	-215.083			-7765.62	-213.141	-214.105			-7765.62	-215.261	-215.847			-7765.62	-213.624	-212.829
		-7765.38	-213.511	-215.617			-7765.38	-212.905	-213.885			-7765.38	-215.372	-215.381			-7765.38	-213.539	-213.013
		-7765.14	-213.642	-215.579			-7765.14	-212.821	-213.831			-7765.14	-215.067	-215.186			-7765.14	-213.378	-213.147
		-7764.89	-213.964	-215.334			-7764.89	-212.936	-213.993			-7764.89	-214.802	-215.348			-7764.89	-213.04	-213.096
		-7764.65	-213.979	-215.313			-7764.65	-213.194	-214.179			-7764.65	-214.885	-215.599			-7764.65	-212.662	-212.758
		-7764.4	-213.616	-215.378			-7764.4	-213.515	-214.19			-7764.4	-215.102	-215.674			-7764.4	-212.553	-212.264
		-7764.16	-213.357	-215.202			-7764.16	-213.88	-214.148			-7764.16	-215.105	-215.585			-7764.16	-212.767	-211.891
		-7763.92	-213.503	-214.852			-7763.92	-214.253	-214.254			-7763.92	-214.988	-215.394			-7763.92	-212.982	-211.8
		-7763.67	-213.888	-214.644			-7763.67	-214.466	-214.387			-7763.67	-215.035	-215.094			-7763.67	-212.886	-212.004
		-7763.43	-214.1	-214.699			-7763.43	-214.39	-214.24			-7763.43	-215.155	-214.872			-7763.43	-212.584	-212.423
		-7763.18	-213.979	-214.883			-7763.18	-214.196	-213.884			-7763.18	-215.027	-215.085			-7763.18	-212.324	-212.841
		-7762.94	-213.752	-214.971			-7762.94	-214.137	-213.7			-7762.94	-214.751	-215.862			-7762.94	-212.174	-212.906
		-7762.7	-213.656	-214.841			-7762.7	-214.169	-213.825			-7762.7	-214.763	-216.683			-7762.7	-212.11	-212.535
		-7762.45	-213.766	-214.604			-7762.45	-213.993	-214.036			-7762.45	-215.184	-216.629			-7762.45	-212.162	-212.146
		-7762.21	-214.038	-214.524			-7762.21	-213.531	-214.108			-7762.21	-215.6	-215.964			-7762.21	-212.39	-212.088
		-7761.96	-214.325	-214.795			-7761.96	-213.114	-214.161			-7761.96	-215.531	-215.663			-7761.96	-212.849	-212.217
		-7761.72	-214.447	-215.331			-7761.72	-213.036	-214.365			-7761.72	-215.196	-215.998			-7761.72	-213.519	-212.099
		-7761.47	-214.402	-215.721			-7761.47	-213.245	-214.539			-7761.47	-215.087	-216.512			-7761.47	-214.024	-211.752
		-7761.23	-214.364	-215.676			-7761.23	-213.427	-214.392			-7761.23	-215.301	-216.586			-7761.23	-213.61	-211.706
		-7760.99	-214.38	-215.48			-7760.99	-213.42	-214.127			-7760.99	-215.573	-216.296			-7760.99	-212.386	-212.256
		-7760.74	-214.283	-215.46			-7760.74	-213.451	-214.206			-7760.74	-215.652	-216.084			-7760.74	-211.347	-213.009
		-7760.5	-214.06	-215.459			-7760.5	-213.713	-214.733			-7760.5	-215.532	-216.03			-7760.5	-211.047	-213.052
		-7760.25	-214.032	-215.109			-7760.25	-213.955	-215.284			-7760.25	-215.314	-215.984			-7760.25	-211.437	-212.331
		-7760.01	-214.428	-214.492			-7760.01	-213.743	-215.388			-7760.01	-215.06	-215.902			-7760.01	-211.989	-211.676
		-7759.77	-214.925	-214.033			-7759.77	-213.241	-215.254			-7759.77	-214.824	-215.805			-7759.77	-212.048	-211.486
		-7759.52	-214.794	-213.944			-7759.52	-212.999	-215.253			-7759.52	-214.63	-215.679			-7759.52	-211.685	-211.686
		-7759.28	-214.089	-214.168			-7759.28	-213.188	-215.173			-7759.28	-214.467	-215.635			-7759.28	-211.5	-212.073
		-7759.03	-213.606	-214.582			-7759.03	-213.45	-214.624			-7759.03	-214.405	-215.929			-7759.03	-211.801	-212.426
		-7758.79	-213.698	-215.081			-7758.79	-213.362	-213.887			-7758.79	-214.64	-216.568			-7758.79	-212.41	-212.493
		-7758.54	-214.099	-215.399			-7758.54	-213.082	-213.523			-7758.54	-215.311	-216.916			-7758.54	-212.691	-212.257
		-7758.3	-214.323	-215.154			-7758.3	-213.013	-213.683			-7758.3	-216.177	-216.372			-7758.3	-212.168	-212.123
		-7758.06	-214.314	-214.509			-7758.06	-213.165	-214.069			-7758.06	-216.52	-215.57			-7758.06	-211.306	-212.483
		-7757.81	-214.364	-214.09			-7757.81	-213.228	-214.28			-7757.81	-216.074	-215.305			-7757.81	-210.788	-213.22
		-7757.57	-214.429	-214.235			-7757.57	-213.119	-214.331			-7757.57	-215.513	-215.639			-7757.57	-210.838	-213.541
		-7757.32	-214.164	-214.693			-7757.32	-213.127	-214.517			-7757.32	-215.268	-216.068			-7757.32	-211.28	-212.978
		-7757.08	-213.591	-214.738			-7757.08	-213.42	-214.857			-7757.08	-215.115	-216.15			-7757.08	-211.785	-212.252
		-7756.84	-213.075	-214.127			-7756.84	-213.809	-215.046			-7756.84	-214.714	-216.131			-7756.84	-212.178	-211.985
		-7756.59	-212.772	-213.518			-7756.59	-214.014	-214.933			-7756.59	-214.269	-216.344			-7756.59	-212.44	-212.154
		-7756.35	-212.608	-213.457			-7756.35	-214.026	-214.731			-7756.35	-214.282	-216.571			-7756.35	-212.428	-212.424
		-7756.1	-212.598	-213.981			-7756.1	-213.928	-214.633			-7756.1	-214.939	-216.426			-7756.1	-212.134	-212.555
		-7755.86	-212.908	-214.664			-7755.86	-213.655	-214.623			-7755.86	-215.773	-216.1			-7755.86	-211.985	-212.525
		-7755.62	-213.598	-214.831			-7755.62	-213.284	-214.654			-7755.62	-215.76	-215.99			-7755.62	-212.364	-212.34
		-7755.37	-214.374	-214.404			-7755.37	-213.152	-214.696			-7755.37	-214.87	-216.029			-7755.37	-213.093	-212.025
		-7755.13	-214.724	-214.023			-7755.13	-213.48	-214.634			-7755.13	-214.108	-215.879			-7755.13	-213.442	-211.734
		-7754.88	-214.54	-214.164			-7754.88	-214.038	-214.39			-7754.88	-213.986	-215.588			-7754.88	-213.168	-211.611
		-7754.64	-214.136	-214.75			-7754.64	-214.225	-214.162			-7754.64	-214.443	-215.527			-7754.64	-212.879	-211.656
		-7754.39	-213.733	-215.108			-7754.39	-213.881	-214.228			-7754.39	-215.13	-215.749			-7754.39	-212.803	-211.831
		-7754.15	-213.467	-214.7			-7754.15	-213.532	-214.524			-7754.15	-215.628	-215.808			-7754.15	-212.561	-212.161
		-7753.91	-213.508	-214.072			-7753.91	-213.547	-214.567			-7753.91	-215.723	-215.397			-7753.91	-212.02	-212.596
		-7753.66	-213.892	-213.915			-7753.66	-213.819	-214.153			-7753.66	-215.47	-214.908			-7753.66	-211.556	-212.822
		-7753.42	-214.339	-214.272			-7753.42	-213.986	-213.79			-7753.42	-215.074	-214.806			-7753.42	-211.38	-212.629
		-7753.17	-214.434	-214.651			-7753.17	-213.855	-213.942			-7753.17	-214.774	-215.102			-7753.17	-211.348	-212.357
		-7752.93	-214.196	-214.654			-7752.93	-213.595	-214.482			-7752.93	-214.697	-215.447			-7752.93	-211.352	-212.384
		-7752.69	-213.982	-214.524			-7752.69	-213.458	-214.782			-7752.69	-214.753	-215.555			-7752.69	-211.512	-212.55
		-7752.44	-213.945	-214.529			-7752.44	-213.545	-214.562			-7752.44	-214.746	-215.553			-7752.44	-211.822	-212.355
		-7752.2	-213.986	-214.47			-7752.2	-213.778	-214.374			-7752.2	-214.677	-215.682			-7752.2	-211.956	-211.858
		-7751.95	-214.014	-214.174			-7751.95	-213.979	-214.633			-7751.95	-214.778	-215.955			-7751.95	-211.819	-211.679
		-7751.71	-214.041	-213.975			-7751.71	-214.047	-215.051			-7751.71	-215.165	-216.221			-7751.71	-211.885	-212.144
		-7751.46	-214.082	-214.201			-7751.46	-214.057	-214.98			-7751.46	-215.59	-216.361			-7751.46	-212.537	-212.946
		-7751.22	-214.163	-214.628			-7751.22	-214.065	-214.455			-7751.22	-215.612	-216.317			-7751.22	-213.453	-213.293
		-7750.98	-214.347	-214.64			-7750.98	-213.966	-214.122			-7750.98	-215.237	-216.078			-7750.98	-213.652	-212.978
		-7750.73	-214.581	-214.207			-7750.73	-213.682	-214.308			-7750.73	-214.914	-215.788			-7750.73	-212.983	-212.625
		-7750.49	-214.604	-213.93			-7750.49	-213.368	-214.875			-7750.49	-214.936	-215.676			-7750.49	-212.3	-212.511
		-7750.24	-214.317	-214.076			-7750.24	-213.207	-215.454			-7750.24	-215.25	-215.801			-7750.24	-211.97	-212.344
		-7750	-214.052	-214.426			-7750	-213.169	-215.748			-7750	-215.563	-215.945			-7750	-211.903	-211.878
		-7749.76	-214.087	-214.732			-7749.76	-213.105	-215.637			-7749.76	-215.545	-215.874			-7749.76	-212.071	-211.344
		-7749.51	-214.234	-215.05			-7749.51	-213.026	-215.092			-7749.51	-215.136	-215.693			-7749.51	-212.545	-211.12
		-7749.27	-214.067	-215.395			-7749.27	-213.101	-214.327			-7749.27	-214.615	-215.659			-7749.27	-213.116	-211.378
		-7749.02	-213.653	-215.444			-7749.02	-213.374	-213.746			-7749.02	-214.31	-215.805			-7749.02	-213.193	-212.021
		-7748.78	-213.462	-215.123			-7748.78	-213.674	-213.583			-7748.78	-214.35	-215.959			-7748.78	-212.642	-212.628
		-7748.54	-213.666	-214.913			-7748.54	-213.868	-213.725			-7748.54	-214.61	-216.039			-7748.54	-212.074	-212.677
		-7748.29	-213.968	-215.075			-7748.29	-214.067	-213.809			-7748.29	-214.853	-216.108			-7748.29	-211.914	-212.266
		-7748.05	-214.034	-215.249			-7748.05	-214.332	-213.669			-7748.05	-215.02	-216.067			-7748.05	-212.117	-211.967
		-7747.8	-213.997	-215.011			-7747.8	-214.428	-213.581			-7747.8	-215.25	-215.703			-7747.8	-212.416	-212.015
		-7747.56	-214.127	-214.674			-7747.56	-214.218	-213.823			-7747.56	-215.506	-215.17			-7747.56	-212.602	-212.121
		-7747.31	-214.306	-214.709			-7747.31	-214.062	-214.282			-7747.31	-215.489	-214.932			-7747.31	-212.63	-211.911
		-7747.07	-214.226	-214.946			-7747.07	-214.362	-214.558			-7747.07	-215.156	-215.243			-7747.07	-212.515	-211.558
		-7746.83	-213.993	-214.759			-7746.83	-215.017	-214.542			-7746.83	-214.877	-215.901			-7746.83	-212.31	-211.509
		-7746.58	-214.02	-214.16			-7746.58	-215.306	-214.521			-7746.58	-214.823	-216.308			-7746.58	-212.161	-211.896
		-7746.34	-214.421	-213.827			-7746.34	-214.771	-214.512			-7746.34	-214.713	-216.14			-7746.34	-212.181	-212.453
		-7746.09	-214.79	-214.093			-7746.09	-213.971	-214.124			-7746.09	-214.351	-215.79			-7746.09	-212.267	-212.802
		-7745.85	-214.596	-214.673			-7745.85	-213.431	-213.348			-7745.85	-214.112	-215.648			-7745.85	-212.149	-212.816
		-7745.61	-213.967	-214.97			-7745.61	-213.152	-212.747			-7745.61	-214.433	-215.706			-7745.61	-211.778	-212.526
		-7745.36	-213.444	-214.852			-7745.36	-212.967	-212.732			-7745.36	-215.173	-215.8			-7745.36	-211.495	-211.992
		-7745.12	-213.297	-214.726			-7745.12	-212.88	-213.273			-7745.12	-215.457	-215.892			-7745.12	-211.621	-211.495
		-7744.87	-213.451	-214.743			-7744.87	-213.033	-213.988			-7744.87	-214.898	-216.063			-7744.87	-212.13	-211.404
		-7744.63	-213.632	-214.694			-7744.63	-213.459	-214.449			-7744.63	-214.382	-216.344			-7744.63	-212.613	-211.852
		-7744.38	-213.608	-214.516			-7744.38	-213.933	-214.622			-7744.38	-214.495	-216.665			-7744.38	-212.732	-212.608
		-7744.14	-213.436	-214.484			-7744.14	-214.085	-214.678			-7744.14	-214.923	-216.862			-7744.14	-212.707	-213.19
		-7743.9	-213.325	-214.804			-7743.9	-213.828	-214.646			-7743.9	-214.904	-216.688			-7743.9	-212.835	-213.306
		-7743.65	-213.359	-215.283			-7743.65	-213.506	-214.57			-7743.65	-214.415	-216.042			-7743.65	-212.971	-212.987
		-7743.41	-213.486	-215.407			-7743.41	-213.511	-214.605			-7743.41	-214.113	-215.241			-7743.41	-212.876	-212.345
		-7743.16	-213.713	-215.003			-7743.16	-214.016	-214.769			-7743.16	-214.258	-214.732			-7743.16	-212.776	-211.678
		-7742.92	-214.145	-214.494			-7742.92	-214.836	-214.874			-7742.92	-214.631	-214.723			-7742.92	-212.955	-211.395
		-7742.68	-214.669	-214.271			-7742.68	-215.307	-214.852			-7742.68	-215.031	-215.096			-7742.68	-213.087	-211.663
		-7742.43	-214.715	-214.409			-7742.43	-214.887	-214.887			-7742.43	-215.53	-215.472			-7742.43	-212.601	-212.162
		-7742.19	-213.996	-214.804			-7742.19	-214.053	-214.997			-7742.19	-216.031	-215.58			-7742.19	-211.831	-212.236
		-7741.94	-213.159	-215.31			-7741.94	-213.489	-214.851			-7741.94	-215.999	-215.568			-7741.94	-211.536	-211.78
		-7741.7	-212.839	-215.708			-7741.7	-213.367	-214.368			-7741.7	-215.396	-215.632			-7741.7	-211.897	-211.368
		-7741.46	-213.137	-215.636			-7741.46	-213.479	-214.024			-7741.46	-214.95	-215.644			-7741.46	-212.358	-211.324
		-7741.21	-213.736	-214.952			-7741.21	-213.536	-214.169			-7741.21	-215.073	-215.428			-7741.21	-212.156	-211.489
		-7740.97	-214.183	-214.085			-7740.97	-213.482	-214.548			-7740.97	-215.524	-215.203			-7740.97	-211.53	-211.541
		-7740.72	-214.346	-213.559			-7740.72	-213.478	-214.463			-7740.72	-215.806	-215.312			-7740.72	-211.233	-211.415
		-7740.48	-214.35	-213.593			-7740.48	-213.607	-213.845			-7740.48	-215.893	-215.704			-7740.48	-211.504	-211.335
		-7740.23	-214.113	-214.096			-7740.23	-213.77	-213.394			-7740.23	-216.088	-215.867			-7740.23	-212.052	-211.481
		-7739.99	-213.512	-214.698			-7739.99	-213.845	-213.508			-7739.99	-216.169	-215.552			-7739.99	-212.361	-211.78
		-7739.75	-212.817	-214.944			-7739.75	-213.844	-213.926			-7739.75	-215.557	-215.25			-7739.75	-212.306	-211.923
		-7739.5	-212.44	-214.758			-7739.5	-213.809	-213.961			-7739.5	-214.525	-215.382			-7739.5	-212.297	-211.697
		-7739.26	-212.553	-214.489			-7739.26	-213.688	-213.424			-7739.26	-213.845	-215.735			-7739.26	-212.646	-211.351
		-7739.01	-213.042	-214.43			-7739.01	-213.463	-212.933			-7739.01	-213.833	-215.728			-7739.01	-213.089	-211.286
		-7738.77	-213.562	-214.577			-7738.77	-213.29	-212.997			-7738.77	-214.296	-215.367			-7738.77	-212.899	-211.604
		-7738.53	-213.753	-214.661			-7738.53	-213.34	-213.599			-7738.53	-214.659	-215.277			-7738.53	-212.097	-212.022
		-7738.28	-213.579	-214.463			-7738.28	-213.579	-214.137			-7738.28	-214.457	-215.767			-7738.28	-211.573	-212.202
		-7738.04	-213.294	-214.131			-7738.04	-213.793	-213.91			-7738.04	-213.973	-216.434			-7738.04	-211.842	-212.196
		-7737.79	-213.1	-213.985			-7737.79	-213.868	-213.261			-7737.79	-213.802	-216.43			-7737.79	-212.655	-212.179
		-7737.55	-213.02	-214.126			-7737.55	-213.89	-213.035			-7737.55	-214.248	-215.716			-7737.55	-213.057	-212.031
		-7737.3	-212.987	-214.391			-7737.3	-213.853	-213.554			-7737.3	-215.178	-215.054			-7737.3	-212.709	-211.672
		-7737.06	-212.982	-214.575			-7737.06	-213.578	-214.436			-7737.06	-215.945	-214.865			-7737.06	-212.527	-211.404
		-7736.82	-213.065	-214.667			-7736.82	-213.122	-214.681			-7736.82	-215.958	-215.139			-7736.82	-212.94	-211.488
		-7736.57	-213.287	-214.725			-7736.57	-212.886	-214.041			-7736.57	-215.625	-215.668			-7736.57	-213.183	-211.722
		-7736.33	-213.605	-214.664			-7736.33	-213.145	-213.419			-7736.33	-215.561	-216.085			-7736.33	-212.437	-211.693
		-7736.08	-213.888	-214.419			-7736.08	-213.696	-213.315			-7736.08	-215.771	-215.983			-7736.08	-211.491	-211.483
		-7735.84	-214.015	-214.17			-7735.84	-213.871	-213.562			-7735.84	-215.922	-215.347			-7735.84	-211.205	-211.491
		-7735.6	-213.987	-214.155			-7735.6	-213.377	-213.774			-7735.6	-215.921	-214.652			-7735.6	-211.49	-211.701
		-7735.35	-213.94	-214.416			-7735.35	-212.782	-213.833			-7735.35	-215.917	-214.34			-7735.35	-211.653	-211.714
		-7735.11	-214.025	-214.792			-7735.11	-212.577	-213.909			-7735.11	-215.832	-214.562			-7735.11	-211.376	-211.545
		-7734.86	-214.268	-215.072			-7734.86	-212.758	-214.067			-7734.86	-215.486	-215.149			-7734.86	-211.229	-211.701
		-7734.62	-214.515	-215.135			-7734.62	-213.004	-214.223			-7734.62	-215.077	-215.675			-7734.62	-211.676	-212.292
		-7734.38	-214.592	-214.979			-7734.38	-213.008	-214.343			-7734.38	-214.925	-215.85			-7734.38	-212.426	-212.599
		-7734.13	-214.518	-214.766			-7734.13	-212.796	-214.379			-7734.13	-214.959	-215.907			-7734.13	-212.558	-212.077
		-7733.89	-214.393	-214.754			-7733.89	-212.641	-214.134			-7733.89	-214.837	-216.119			-7733.89	-211.908	-211.506
		-7733.64	-214.191	-215.056			-7733.64	-212.755	-213.577			-7733.64	-214.584	-216.213			-7733.64	-211.361	-211.639
		-7733.4	-213.918	-215.421			-7733.4	-213.117	-213.093			-7733.4	-214.652	-215.73			-7733.4	-211.416	-212.422
		-7733.15	-213.825	-215.356			-7733.15	-213.457	-213.08			-7733.15	-215.28	-215			-7733.15	-211.872	-213.108
		-7732.91	-214.185	-214.81			-7732.91	-213.544	-213.609			-7732.91	-216.094	-214.733			-7732.91	-212.141	-213.061
		-7732.67	-214.838	-214.254			-7732.67	-213.547	-214.379			-7732.67	-216.366	-215.152			-7732.67	-212.007	-212.628
		-7732.42	-215.046	-214.042			-7732.42	-213.729	-214.91			-7732.42	-216.146	-215.795			-7732.42	-211.936	-212.246
		-7732.18	-214.534	-214.23			-7732.18	-213.903	-215.044			-7732.18	-216.116	-215.887			-7732.18	-212.222	-211.898
		-7731.93	-214.131	-214.698			-7731.93	-213.611	-214.974			-7731.93	-216.394	-215.547			-7731.93	-212.444	-211.487
		-7731.69	-214.454	-215.189			-7731.69	-213.04	-214.826			-7731.69	-216.393	-215.483			-7731.69	-212.013	-211.026
		-7731.45	-215.227	-215.331			-7731.45	-212.867	-214.676			-7731.45	-215.71	-215.754			-7731.45	-211.302	-210.606
		-7731.2	-215.408	-214.999			-7731.2	-213.365	-214.685			-7731.2	-214.799	-215.771			-7731.2	-211.064	-210.442
		-7730.96	-214.777	-214.547			-7730.96	-214.067	-214.929			-7730.96	-214.212	-215.344			-7730.96	-211.5	-210.822
		-7730.71	-214.347	-214.359			-7730.71	-214.144	-215.215			-7730.71	-214.164	-215.039			-7730.71	-212.199	-211.798
		-7730.47	-214.561	-214.454			-7730.47	-213.764	-215.251			-7730.47	-214.654	-215.167			-7730.47	-212.49	-212.674
		-7730.22	-214.918	-214.494			-7730.22	-213.722	-215.029			-7730.22	-215.477	-215.447			-7730.22	-212.304	-212.342
		-7729.98	-214.708	-214.192			-7729.98	-214.047	-214.745			-7729.98	-216.122	-215.522			-7729.98	-212.064	-211.372
		-7729.74	-214.2	-213.74			-7729.74	-213.984	-214.467			-7729.74	-216.124	-215.528			-7729.74	-211.933	-210.948
		-7729.49	-214.055	-213.545			-7729.49	-213.301	-214.201			-7729.49	-215.722	-215.68			-7729.49	-211.905	-211.309
		-7729.25	-214.322	-213.827			-7729.25	-212.764	-214.069			-7729.25	-215.416	-215.745			-7729.25	-212.056	-211.931
		-7729	-214.519	-214.507			-7729	-212.848	-214.216			-7729	-215.351	-215.512			-7729	-212.333	-212.055
		-7728.76	-214.354	-215.164			-7728.76	-213.342	-214.585			-7728.76	-215.406	-215.36			-7728.76	-212.386	-211.691
		-7728.52	-214.135	-215.272			-7728.52	-213.693	-214.883			-7728.52	-215.492	-215.7			-7728.52	-212.125	-211.376
		-7728.27	-214.152	-214.916			-7728.27	-213.746	-214.852			-7728.27	-215.613	-216.334			-7728.27	-212.045	-211.3
		-7728.03	-214.328	-214.662			-7728.03	-213.856	-214.564			-7728.03	-215.689	-216.566			-7728.03	-212.466	-211.385
		-7727.78	-214.498	-214.764			-7727.78	-214.178	-214.25			-7727.78	-215.537	-216.254			-7727.78	-212.921	-211.567
		-7727.54	-214.696	-214.936			-7727.54	-214.482	-214.02			-7727.54	-215.162	-215.98			-7727.54	-212.632	-211.737
		-7727.29	-214.957	-214.717			-7727.29	-214.592	-213.851			-7727.29	-214.827	-215.943			-7727.29	-211.965	-211.73
		-7727.05	-215.023	-214.196			-7727.05	-214.607	-213.692			-7727.05	-214.766	-215.855			-7727.05	-211.745	-211.63
		-7726.81	-214.673	-213.874			-7726.81	-214.565	-213.575			-7726.81	-214.98	-215.591			-7726.81	-212.039	-211.791
		-7726.56	-214.223	-214.02			-7726.56	-214.36	-213.644			-7726.56	-215.204	-215.394			-7726.56	-212.271	-212.35
		-7726.32	-214.098	-214.514			-7726.32	-214.051	-214.011			-7726.32	-215.128	-215.416			-7726.32	-212.137	-212.865
		-7726.07	-214.285	-214.978			-7726.07	-213.846	-214.488			-7726.07	-214.845	-215.574			-7726.07	-212.046	-212.73
		-7725.83	-214.306	-215.078			-7725.83	-213.808	-214.567			-7725.83	-214.794	-215.821			-7725.83	-212.191	-212.191
		-7725.59	-213.886	-214.837			-7725.59	-213.828	-214.159			-7725.59	-215.203	-216.204			-7725.59	-212.173	-211.828
		-7725.34	-213.509	-214.506			-7725.34	-213.822	-213.891			-7725.34	-215.662	-216.537			-7725.34	-211.838	-211.701
		-7725.1	-213.763	-214.278			-7725.1	-213.766	-214.212			-7725.1	-215.34	-216.409			-7725.1	-211.704	-211.592
		-7724.85	-214.722	-214.203			-7724.85	-213.593	-214.827			-7724.85	-214.404	-215.869			-7724.85	-212.048	-211.517
		-7724.61	-215.543	-214.271			-7724.61	-213.292	-214.845			-7724.61	-213.821	-215.413			-7724.61	-212.317	-211.663
		-7724.37	-215.019	-214.537			-7724.37	-213.072	-214.24			-7724.37	-214.058	-215.287			-7724.37	-211.828	-211.93
		-7724.12	-213.843	-215.077			-7724.12	-213.201	-213.974			-7724.12	-214.929	-215.391			-7724.12	-211.076	-211.911
		-7723.88	-213.213	-215.668			-7723.88	-213.718	-214.45			-7723.88	-215.67	-215.584			-7723.88	-210.799	-211.564
		-7723.63	-213.357	-215.607			-7723.63	-214.302	-215.01			-7723.63	-215.669	-215.812			-7723.63	-211.017	-211.345
		-7723.39	-213.878	-214.73			-7723.39	-214.448	-214.586			-7723.39	-215.385	-215.938			-7723.39	-211.294	-211.543
		-7723.14	-214.168	-213.892			-7723.14	-214.05	-213.652			-7723.14	-215.397	-215.766			-7723.14	-211.473	-212.015
		-7722.9	-214.113	-213.703			-7722.9	-213.511	-213.263			-7722.9	-215.691	-215.438			-7722.9	-211.915	-212.415
		-7722.66	-214.092	-214.116			-7722.66	-213.23	-213.593			-7722.66	-215.965	-215.339			-7722.66	-212.7	-212.608
		-7722.41	-214.269	-214.571			-7722.41	-213.377	-214.072			-7722.41	-216.067	-215.602			-7722.41	-213.004	-212.673
		-7722.17	-214.465	-214.553			-7722.17	-213.839	-214.046			-7722.17	-216.051	-215.968			-7722.17	-212.276	-212.601
		-7721.92	-214.537	-214.289			-7721.92	-214.166	-213.706			-7721.92	-215.931	-216.113			-7721.92	-211.477	-212.391
		-7721.68	-214.53	-214.194			-7721.68	-213.988	-213.533			-7721.68	-215.677	-216.097			-7721.68	-211.376	-212.172
		-7721.44	-214.405	-214.272			-7721.44	-213.612	-213.509			-7721.44	-215.324	-216.121			-7721.44	-211.862	-211.973
		-7721.19	-214.027	-214.346			-7721.19	-213.531	-213.379			-7721.19	-214.956	-216.099			-7721.19	-212.263	-211.655
		-7720.95	-213.557	-214.397			-7720.95	-213.781	-213.19			-7720.95	-214.685	-215.831			-7720.95	-212.18	-211.291
		-7720.7	-213.436	-214.45			-7720.7	-213.976	-213.176			-7720.7	-214.629	-215.412			-7720.7	-212.003	-211.249
		-7720.46	-213.957	-214.405			-7720.46	-213.884	-213.347			-7720.46	-214.798	-215.122			-7720.46	-212.061	-211.697
		-7720.21	-214.873	-214.291			-7720.21	-213.765	-213.513			-7720.21	-214.98	-215.098			-7720.21	-212.193	-212.139
		-7719.97	-215.093	-214.387			-7719.97	-213.824	-213.644			-7719.97	-214.9	-215.263			-7719.97	-212.219	-211.748
		-7719.73	-214.059	-214.799			-7719.73	-213.837	-213.918			-7719.73	-214.578	-215.405			-7719.73	-212.314	-210.862
		-7719.48	-212.95	-215.116			-7719.48	-213.551	-214.331			-7719.48	-214.258	-215.367			-7719.48	-212.643	-210.468
		-7719.24	-212.67	-214.899			-7719.24	-213.153	-214.549			-7719.24	-214.084	-215.268			-7719.24	-212.935	-210.94
		-7718.99	-213.287	-214.519			-7718.99	-212.912	-214.38			-7718.99	-214.1	-215.401			-7718.99	-212.81	-211.934
		-7718.75	-214.062	-214.513			-7718.75	-212.779	-214.127			-7718.75	-214.371	-215.821			-7718.75	-212.469	-212.459
		-7718.51	-213.807	-214.769			-7718.51	-212.592	-214.098			-7718.51	-214.854	-216.093			-7718.51	-212.368	-212.09
		-7718.26	-212.861	-214.735			-7718.26	-212.451	-214.272			-7718.26	-215.147	-215.773			-7718.26	-212.544	-211.656
		-7718.02	-212.397	-214.382			-7718.02	-212.618	-214.505			-7718.02	-214.866	-215.261			-7718.02	-212.619	-211.751
		-7717.77	-212.788	-214.281			-7717.77	-213.143	-214.812			-7717.77	-214.429	-215.161			-7717.77	-212.338	-212.284
		-7717.53	-213.7	-214.669			-7717.53	-213.704	-215.287			-7717.53	-214.515	-215.432			-7717.53	-211.94	-212.765
		-7717.29	-214.455	-215.142			-7717.29	-213.897	-215.795			-7717.29	-215.229	-215.43			-7717.29	-211.743	-212.757
		-7717.04	-214.814	-215.188			-7717.04	-213.769	-215.976			-7717.04	-215.85	-214.905			-7717.04	-211.775	-212.372
		-7716.8	-215.009	-214.972			-7716.8	-213.627	-215.72			-7716.8	-215.591	-214.489			-7716.8	-211.83	-212.046
		-7716.55	-214.769	-214.871			-7716.55	-213.533	-215.268			-7716.55	-215.039	-214.659			-7716.55	-211.712	-212.054
		-7716.31	-213.888	-214.816			-7716.31	-213.362	-214.763			-7716.31	-215.002	-215.235			-7716.31	-211.467	-212.318
		-7716.06	-213.125	-214.654			-7716.06	-213.163	-214.18			-7716.06	-215.42	-215.582			-7716.06	-211.316	-212.494
		-7715.82	-213.198	-214.609			-7715.82	-213.197	-213.582			-7715.82	-215.616	-215.417			-7715.82	-211.371	-212.413
		-7715.58	-214.078	-214.934			-7715.58	-213.627	-213.168			-7715.58	-215.278	-215.122			-7715.58	-211.47	-212.306
		-7715.33	-214.726	-215.393			-7715.33	-214.254	-213.115			-7715.33	-214.843	-214.927			-7715.33	-211.362	-212.228
		-7715.09	-214.186	-215.418			-7715.09	-214.529	-213.485			-7715.09	-214.611	-214.716			-7715.09	-211.124	-211.776
		-7714.84	-213.489	-215.051			-7714.84	-214.247	-214.152			-7714.84	-214.573	-214.449			-7714.84	-211.121	-210.914
		-7714.6	-213.66	-214.86			-7714.6	-213.921	-214.705			-7714.6	-214.826	-214.273			-7714.6	-211.519	-210.334
		-7714.36	-214.559	-215.014			-7714.36	-213.961	-214.656			-7714.36	-215.562	-214.26			-7714.36	-212.02	-210.627
		-7714.11	-214.929	-215.197			-7714.11	-214.22	-214.12			-7714.11	-216.485	-214.367			-7714.11	-212.133	-211.814
		-7713.87	-214.093	-215.216			-7713.87	-214.279	-213.663			-7713.87	-216.467	-214.643			-7713.87	-211.893	-212.91
		-7713.62	-213.263	-215.297			-7713.62	-214.115	-213.554			-7713.62	-215.371	-215.235			-7713.62	-211.698	-212.54
		-7713.38	-213.222	-215.475			-7713.38	-214.057	-213.61			-7713.38	-214.453	-216.077			-7713.38	-211.624	-211.624
		-7713.13	-213.79	-215.249			-7713.13	-214.062	-213.551			-7713.13	-214.275	-216.606			-7713.13	-211.532	-211.446
		-7712.89	-214.231	-214.45			-7712.89	-213.727	-213.477			-7712.89	-214.582	-216.334			-7712.89	-211.567	-212.017
		-7712.65	-214.14	-213.738			-7712.65	-213.168	-213.716			-7712.65	-214.821	-215.774			-7712.65	-212.061	-212.44
		-7712.4	-214.043	-213.644			-7712.4	-213.019	-214.198			-7712.4	-214.833	-215.643			-7712.4	-212.96	-212.042
		-7712.16	-214.397	-214.118			-7712.16	-213.59	-214.213			-7712.16	-214.918	-216.1			-7712.16	-213.471	-211.52
		-7711.91	-214.904	-214.587			-7711.91	-214.377	-213.465			-7711.91	-215.112	-216.673			-7711.91	-213.077	-211.589
		-7711.67	-214.796	-214.488			-7711.67	-214.28	-212.776			-7711.67	-215.076	-216.517			-7711.67	-212.558	-212.151
		-7711.43	-214.131	-214.058			-7711.43	-213.435	-212.838			-7711.43	-214.765	-215.649			-7711.43	-212.469	-212.451
		-7711.18	-213.748	-213.84			-7711.18	-212.926	-213.645			-7711.18	-214.584	-214.944			-7711.18	-212.476	-212.01
		-7710.94	-214.043	-214.02			-7710.94	-213.092	-214.415			-7710.94	-214.75	-214.93			-7710.94	-212.084	-211.372
		-7710.69	-214.654	-214.484			-7710.69	-213.533	-214.252			-7710.69	-215.025	-215.549			-7710.69	-211.524	-211.109
		-7710.45	-214.683	-214.969			-7710.45	-213.631	-213.664			-7710.45	-215.062	-216.147			-7710.45	-211.247	-211.223
		-7710.21	-214.012	-215.161			-7710.21	-213.316	-213.511			-7710.21	-214.904	-215.935			-7710.21	-211.252	-211.33
		-7709.96	-213.523	-214.92			-7709.96	-212.954	-213.855			-7709.96	-214.77	-215.151			-7709.96	-211.302	-211.148
		-7709.72	-213.729	-214.487			-7709.72	-212.74	-214.21			-7709.72	-214.624	-214.5			-7709.72	-211.393	-210.873
		-7709.47	-214.437	-214.234			-7709.47	-212.711	-214.281			-7709.47	-214.333	-214.209			-7709.47	-211.632	-210.832
		-7709.23	-214.888	-214.318			-7709.23	-212.888	-214.343			-7709.23	-214.043	-214.208			-7709.23	-211.75	-211.058
		-7708.98	-214.597	-214.631			-7708.98	-213.18	-214.603			-7708.98	-214.061	-214.456			-7708.98	-211.371	-211.318
		-7708.74	-214.077	-214.944			-7708.74	-213.325	-214.784			-7708.74	-214.509	-214.953			-7708.74	-210.851	-211.448
		-7708.5	-213.864	-215.083			-7708.5	-213.215	-214.586			-7708.5	-215.187	-215.522			-7708.5	-210.836	-211.539
		-7708.25	-213.953	-214.97			-7708.25	-213.105	-214.232			-7708.25	-215.657	-215.786			-7708.25	-211.43	-211.66
		-7708.01	-214.041	-214.635			-7708.01	-213.248	-214.043			-7708.01	-215.654	-215.657			-7708.01	-212.008	-211.658
		-7707.76	-213.934	-214.307			-7707.76	-213.564	-214.021			-7707.76	-215.373	-215.478			-7707.76	-211.941	-211.418
		-7707.52	-213.735	-214.275			-7707.52	-213.721	-214.01			-7707.52	-215.128	-215.49			-7707.52	-211.717	-211.053
		-7707.28	-213.627	-214.568			-7707.28	-213.551	-213.962			-7707.28	-215.021	-215.652			-7707.28	-212.005	-210.676
		-7707.03	-213.674	-214.819			-7707.03	-213.282	-213.892			-7707.03	-214.934	-215.879			-7707.03	-212.582	-210.318
		-7706.79	-213.826	-214.684			-7706.79	-213.277	-213.804			-7706.79	-214.727	-216.174			-7706.79	-212.563	-210.138
		-7706.54	-213.98	-214.452			-7706.54	-213.735	-213.858			-7706.54	-214.496	-216.419			-7706.54	-211.924	-210.419
		-7706.3	-214.014	-214.63			-7706.3	-214.457	-214.36			-7706.3	-214.509	-216.319			-7706.3	-211.534	-211.253
		-7706.05	-213.848	-215.264			-7706.05	-214.65	-215.34			-7706.05	-214.853	-215.859			-7706.05	-211.706	-212.164
		-7705.81	-213.569	-215.796			-7705.81	-213.899	-215.955			-7705.81	-215.143	-215.417			-7705.81	-212.06	-212.275
		-7705.57	-213.417	-215.672			-7705.57	-213.072	-215.277			-7705.57	-214.858	-215.236			-7705.57	-212.135	-211.722
		-7705.32	-213.598	-215.198			-7705.32	-212.962	-214.225			-7705.32	-214.283	-215.214			-7705.32	-212.061	-211.342
		-7705.08	-214.073	-214.863			-7705.08	-213.63	-213.813			-7705.08	-214.18	-215.12			-7705.08	-212.167	-211.296
		-7704.83	-214.463	-214.731			-7704.83	-214.428	-213.966			-7704.83	-214.897	-214.927			-7704.83	-212.346	-211.196
		-7704.59	-214.371	-214.75			-7704.59	-214.531	-213.941			-7704.59	-215.995	-214.816			-7704.59	-212.246	-210.937
		-7704.35	-213.975	-215.019			-7704.35	-214.2	-213.452			-7704.35	-216.212	-214.945			-7704.35	-211.882	-210.931
		-7704.1	-213.768	-215.52			-7704.1	-214.092	-213.17			-7704.1	-215.409	-215.312			-7704.1	-211.574	-211.412
		-7703.86	-213.964	-215.728			-7703.86	-214.116	-213.617			-7703.86	-214.841	-215.73			-7703.86	-211.458	-211.963
		-7703.61	-214.408	-215.136			-7703.61	-213.855	-214.578			-7703.61	-214.953	-215.913			-7703.61	-211.492	-211.881
		-7703.37	-214.734	-214.273			-7703.37	-213.477	-215.163			-7703.37	-215.199	-215.781			-7703.37	-211.682	-211.373
		-7703.12	-214.653	-213.912			-7703.12	-213.487	-214.983			-7703.12	-214.862	-215.59			-7703.12	-212.121	-211.17
		-7702.88	-214.168	-214.276			-7702.88	-213.99	-214.72			-7702.88	-214.243	-215.565			-7702.88	-212.766	-211.473
		-7702.64	-213.531	-215.048			-7702.64	-214.578	-214.682			-7702.64	-214.043	-215.63			-7702.64	-213.234	-211.887
		-7702.39	-213.08	-215.47			-7702.39	-214.775	-214.549			-7702.39	-214.354	-215.587			-7702.39	-213.004	-211.942
		-7702.15	-213.068	-215.136			-7702.15	-214.649	-214.257			-7702.15	-214.653	-215.481			-7702.15	-212.121	-211.74
		-7701.9	-213.516	-214.54			-7701.9	-214.472	-214.218			-7701.9	-214.471	-215.514			-7701.9	-211.193	-211.665
		-7701.66	-214.107	-214.184			-7701.66	-214.269	-214.636			-7701.66	-214.101	-215.654			-7701.66	-210.741	-211.815
		-7701.42	-214.35	-214.154			-7701.42	-214.028	-215.158			-7701.42	-214.027	-215.625			-7701.42	-210.997	-212.029
		-7701.17	-214.193	-214.346			-7701.17	-213.873	-215.278			-7701.17	-214.348	-215.358			-7701.17	-211.863	-212.157
		-7700.93	-214.046	-214.65			-7700.93	-213.872	-215.069			-7700.93	-214.901	-215.085			-7700.93	-212.686	-212.16
		-7700.68	-214.126	-214.964			-7700.68	-213.911	-214.859			-7700.68	-215.525	-214.9			-7700.68	-212.631	-212.01
		-7700.44	-214.277	-215.112			-7700.44	-213.844	-214.676			-7700.44	-216.033	-214.725			-7700.44	-212.04	-211.734
		-7700.2	-214.296	-214.982			-7700.2	-213.658	-214.508			-7700.2	-216.043	-214.667			-7700.2	-211.773	-211.535
		-7699.95	-214.23	-214.766			-7699.95	-213.424	-214.519			-7699.95	-215.45	-215.024			-7699.95	-212.014	-211.668
		-7699.71	-214.195	-214.778			-7699.71	-213.193	-214.696			-7699.71	-214.788	-215.813			-7699.71	-212.354	-212.187
		-7699.46	-214.106	-215.042			-7699.46	-212.991	-214.641			-7699.46	-214.513	-216.367			-7699.46	-212.382	-212.745
		-7699.22	-213.848	-215.165			-7699.22	-212.82	-214.166			-7699.22	-214.572	-216.043			-7699.22	-212.219	-212.754
		-7698.97	-213.577	-214.874			-7698.97	-212.68	-213.718			-7698.97	-214.588	-215.478			-7698.97	-212.088	-212.185
		-7698.73	-213.585	-214.587			-7698.73	-212.608	-213.679			-7698.73	-214.409	-215.406			-7698.73	-211.872	-211.601
		-7698.49	-213.938	-214.853			-7698.49	-212.646	-213.94			-7698.49	-214.304	-215.694			-7698.49	-211.458	-211.337
		-7698.24	-214.349	-215.677			-7698.24	-212.747	-214.163			-7698.24	-214.467	-215.701			-7698.24	-211.071	-211.308
		-7698	-214.458	-216.281			-7698	-212.831	-214.276			-7698	-214.683	-215.339			-7698	-210.951	-211.286
		-7697.75	-214.375	-215.956			-7697.75	-212.978	-214.366			-7697.75	-214.596	-215.15			-7697.75	-211.02	-211.226
		-7697.51	-214.501	-215.366			-7697.51	-213.394	-214.211			-7697.51	-214.251	-215.311			-7697.51	-211.006	-211.285
		-7697.27	-214.916	-215.23			-7697.27	-214.046	-213.713			-7697.27	-214.025	-215.478			-7697.27	-210.825	-211.538
		-7697.02	-215.229	-215.368			-7697.02	-214.429	-213.455			-7697.02	-214.153	-215.426			-7697.02	-210.672	-211.843
		-7696.78	-215.104	-215.154			-7696.78	-214.182	-214.083			-7696.78	-214.616	-215.394			-7696.78	-210.707	-212.047
		-7696.53	-214.8	-214.555			-7696.53	-213.796	-215.564			-7696.53	-215.163	-215.449			-7696.53	-210.906	-212.246
		-7696.29	-214.641	-214.107			-7696.29	-213.779	-216.264			-7696.29	-215.356	-215.241			-7696.29	-211.134	-212.581
		-7696.04	-214.518	-214.035			-7696.04	-213.991	-214.955			-7696.04	-214.995	-214.745			-7696.04	-211.226	-212.778
		-7695.8	-214.214	-214.122			-7695.8	-213.95	-213.672			-7695.8	-214.48	-214.504			-7695.8	-211.076	-212.311
		-7695.56	-213.892	-214.131			-7695.56	-213.622	-213.509			-7695.56	-214.322	-214.825			-7695.56	-210.777	-211.394
		-7695.31	-213.84	-214.138			-7695.31	-213.397	-214.219			-7695.31	-214.641	-215.356			-7695.31	-210.62	-210.796
		-7695.07	-213.977	-214.31			-7695.07	-213.391	-214.868			-7695.07	-215.109	-215.408			-7695.07	-210.845	-210.92
		-7694.82	-213.891	-214.595			-7694.82	-213.435	-214.88			-7694.82	-215.289	-215.059			-7694.82	-211.387	-211.559
		-7694.58	-213.484	-214.817			-7694.58	-213.531	-214.875			-7694.58	-215.23	-214.967			-7694.58	-211.768	-211.895
		-7694.34	-213.157	-214.931			-7694.34	-213.873	-215.202			-7694.34	-215.238	-215.26			-7694.34	-211.514	-211.425
		-7694.09	-213.181	-214.954			-7694.09	-214.337	-215.18			-7694.09	-215.26	-215.449			-7694.09	-210.895	-210.83
		-7693.85	-213.425	-214.805			-7693.85	-214.359	-214.368			-7693.85	-215.062	-215.219			-7693.85	-210.5	-210.738
		-7693.6	-213.621	-214.539			-7693.6	-213.847	-213.551			-7693.6	-214.8	-214.987			-7693.6	-210.587	-211.02
		-7693.36	-213.754	-214.486			-7693.36	-213.418	-213.382			-7693.36	-214.796	-215.184			-7693.36	-211.025	-211.109
		-7693.12	-213.95	-214.886			-7693.12	-213.39	-213.824			-7693.12	-214.962	-215.731			-7693.12	-211.426	-210.88
		-7692.87	-214.097	-215.47			-7692.87	-213.522	-214.397			-7692.87	-214.858	-216.153			-7692.87	-211.503	-210.876
		-7692.63	-213.983	-215.531			-7692.63	-213.543	-214.644			-7692.63	-214.465	-216.165			-7692.63	-211.402	-211.46
		-7692.38	-213.753	-215.039			-7692.38	-213.633	-214.612			-7692.38	-214.259	-216.045			-7692.38	-211.371	-212.349
		-7692.14	-213.729	-214.773			-7692.14	-214.034	-214.531			-7692.14	-214.418	-216.123			-7692.14	-211.373	-212.746
		-7691.89	-213.945	-215.067			-7691.89	-214.409	-214.392			-7691.89	-214.571	-216.32			-7691.89	-211.259	-212.405
		-7691.65	-214.161	-215.351			-7691.65	-214.112	-214.066			-7691.65	-214.381	-216.201			-7691.65	-211.166	-211.89
		-7691.41	-214.264	-214.81			-7691.41	-213.386	-213.591			-7691.41	-214.166	-215.57			-7691.41	-211.372	-211.515
		-7691.16	-214.393	-213.891			-7691.16	-213.027	-213.219			-7691.16	-214.327	-214.877			-7691.16	-211.78	-211.282
		-7690.92	-214.531	-213.494			-7690.92	-213.355	-213.259			-7690.92	-214.688	-214.644			-7690.92	-211.761	-211.248
		-7690.67	-214.423	-213.832			-7690.67	-214.088	-213.888			-7690.67	-214.689	-215.003			-7690.67	-211.096	-211.461
		-7690.43	-214.072	-214.407			-7690.43	-214.518	-214.915			-7690.43	-214.342	-215.608			-7690.43	-210.483	-211.721
		-7690.19	-213.824	-214.457			-7690.19	-214.333	-215.529			-7690.19	-214.26	-215.869			-7690.19	-210.455	-211.768
		-7689.94	-213.827	-214.042			-7689.94	-214.064	-215.178			-7689.94	-214.712	-215.733			-7689.94	-210.871	-211.761
		-7689.7	-213.873	-213.797			-7689.7	-214.141	-214.601			-7689.7	-215.283	-215.689			-7689.7	-211.12	-212.067
		-7689.45	-213.8	-213.91			-7689.45	-214.373	-214.466			-7689.45	-215.303	-215.903			-7689.45	-210.954	-212.594
		-7689.21	-213.776	-214.151			-7689.21	-214.217	-214.605			-7689.21	-214.89	-216.039			-7689.21	-210.898	-212.664
		-7688.96	-213.945	-214.409			-7688.96	-213.623	-214.499			-7688.96	-214.678	-215.838			-7688.96	-211.339	-212.046
		-7688.72	-214.07	-214.899			-7688.72	-213.124	-214.152			-7688.72	-214.904	-215.507			-7688.72	-211.966	-211.436
		-7688.48	-213.847	-215.668			-7688.48	-213.029	-214.006			-7688.48	-215.379	-215.24			-7688.48	-212.034	-211.344
		-7688.23	-213.48	-216.142			-7688.23	-213.172	-214.101			-7688.23	-215.825	-214.981			-7688.23	-211.533	-211.717
		-7687.99	-213.383	-215.766			-7687.99	-213.235	-214			-7687.99	-216.125	-214.729			-7687.99	-211.178	-212.163
		-7687.74	-213.646	-215.024			-7687.74	-213.256	-213.573			-7687.74	-216.206	-214.632			-7687.74	-211.343	-212.291
		-7687.5	-214.025	-214.524			-7687.5	-213.562	-213.3			-7687.5	-215.945	-214.672			-7687.5	-211.936	-212.053
		-7687.26	-214.231	-214.342			-7687.26	-214.162	-213.504			-7687.26	-215.451	-214.57			-7687.26	-212.652	-211.718
		-7687.01	-214.159	-214.386			-7687.01	-214.45	-213.92			-7687.01	-215.072	-214.256			-7687.01	-213.164	-211.582
		-7686.77	-213.804	-214.687			-7686.77	-213.978	-213.997			-7686.77	-214.985	-214.105			-7686.77	-213.247	-211.71
		-7686.52	-213.282	-215.2			-7686.52	-213.32	-213.766			-7686.52	-215.005	-214.422			-7686.52	-212.859	-211.761
		-7686.28	-212.923	-215.469			-7686.28	-213.131	-213.746			-7686.28	-214.83	-215.005			-7686.28	-212.224	-211.336
		-7686.04	-213.051	-215.08			-7686.04	-213.501	-214.056			-7686.04	-214.546	-215.239			-7686.04	-211.67	-210.718
		-7685.79	-213.709	-214.488			-7685.79	-214.064	-214.239			-7685.79	-214.543	-214.989			-7685.79	-211.412	-210.529
		-7685.55	-214.491	-214.33			-7685.55	-214.293	-213.957			-7685.55	-214.961	-214.862			-7685.55	-211.484	-210.974
		-7685.3	-214.72	-214.697			-7685.3	-214.092	-213.589			-7685.3	-215.372	-215.229			-7685.3	-211.735	-211.601
		-7685.06	-214.332	-215.166			-7685.06	-213.856	-213.567			-7685.06	-215.164	-215.808			-7685.06	-211.868	-211.642
		-7684.81	-213.927	-215.269			-7684.81	-213.873	-213.816			-7684.81	-214.558	-215.964			-7684.81	-211.723	-211.238
		-7684.57	-213.897	-215.066			-7684.57	-214.012	-213.862			-7684.57	-214.206	-215.634			-7684.57	-211.504	-211.152
		-7684.33	-214.222	-214.822			-7684.33	-213.86	-213.424			-7684.33	-214.248	-215.354			-7684.33	-211.5	-211.547
		-7684.08	-214.542	-214.583			-7684.08	-213.361	-212.801			-7684.08	-214.308	-215.353			-7684.08	-211.707	-211.825
		-7683.84	-214.403	-214.364			-7683.84	-213.01	-212.419			-7683.84	-214.093	-215.385			-7683.84	-211.838	-211.472
		-7683.59	-213.898	-214.286			-7683.59	-213.202	-212.491			-7683.59	-213.858	-215.169			-7683.59	-211.738	-210.967
		-7683.35	-213.647	-214.337			-7683.35	-213.785	-212.991			-7683.35	-213.988	-214.868			-7683.35	-211.646	-210.925
		-7683.11	-214.088	-214.235			-7683.11	-214.051	-213.601			-7683.11	-214.562	-214.906			-7683.11	-211.798	-211.407
		-7682.86	-215.08	-213.827			-7682.86	-213.616	-213.835			-7682.86	-215.351	-215.512			-7682.86	-212.036	-212.052
		-7682.62	-215.66	-213.411			-7682.62	-213.054	-213.656			-7682.62	-215.935	-216.422			-7682.62	-211.943	-212.48
		-7682.37	-215.17	-213.349			-7682.37	-212.853	-213.549			-7682.37	-215.856	-216.721			-7682.37	-211.465	-212.629
		-7682.13	-214.55	-213.691			-7682.13	-212.932	-213.783			-7682.13	-215.071	-215.953			-7682.13	-211.045	-212.53
		-7681.88	-214.583	-214.156			-7681.88	-212.995	-214.072			-7681.88	-214.159	-215.022			-7681.88	-211.072	-212.171
		-7681.64	-215.073	-214.408			-7681.64	-213.015	-213.99			-7681.64	-213.699	-214.669			-7681.64	-211.65	-211.764
		-7681.4	-215.253	-214.463			-7681.4	-213.236	-213.713			-7681.4	-213.871	-214.903			-7681.4	-212.577	-211.639
		-7681.15	-214.907	-214.601			-7681.15	-213.79	-213.724			-7681.15	-214.468	-215.209			-7681.15	-213.268	-211.829
		-7680.91	-214.615	-214.927			-7680.91	-214.477	-214.04			-7680.91	-215.095	-215.093			-7680.91	-213.142	-211.94
		-7680.66	-214.593	-215.215			-7680.66	-214.801	-214.159			-7680.66	-215.533	-214.834			-7680.66	-212.441	-211.607
		-7680.42	-214.459	-215.189			-7680.42	-214.427	-213.845			-7680.42	-215.708	-215.034			-7680.42	-211.783	-211.099
		-7680.18	-214.008	-214.984			-7680.18	-213.708	-213.561			-7680.18	-215.354	-215.787			-7680.18	-211.424	-210.891
		-7679.93	-213.625	-214.992			-7679.93	-213.271	-213.633			-7679.93	-214.572	-216.278			-7679.93	-211.316	-211.093
		-7679.69	-213.665	-215.321			-7679.69	-213.389	-213.768			-7679.69	-214.069	-215.583			-7679.69	-211.362	-211.415
		-7679.44	-214.053	-215.539			-7679.44	-213.786	-213.526			-7679.44	-214.314	-214.49			-7679.44	-211.506	-211.51
		-7679.2	-214.418	-215.129			-7679.2	-213.775	-213.134			-7679.2	-215.025	-214.095			-7679.2	-211.673	-211.43
		-7678.96	-214.496	-214.399			-7678.96	-213.263	-213.111			-7678.96	-215.135	-214.682			-7678.96	-211.743	-211.497
		-7678.71	-214.354	-213.993			-7678.71	-212.966	-213.488			-7678.71	-214.362	-215.784			-7678.71	-211.696	-211.82
		-7678.47	-214.132	-214.076			-7678.47	-213.304	-213.743			-7678.47	-213.771	-216.122			-7678.47	-211.665	-212.114
		-7678.22	-213.915	-214.318			-7678.22	-213.957	-213.552			-7678.22	-213.956	-215.352			-7678.22	-211.735	-211.956
		-7677.98	-213.816	-214.358			-7677.98	-214.103	-213.366			-7677.98	-214.679	-214.699			-7677.98	-211.836	-211.389
		-7677.73	-213.913	-214.361			-7677.73	-213.591	-213.609			-7677.73	-215.26	-214.78			-7677.73	-211.91	-210.926
		-7677.49	-214.103	-214.689			-7677.49	-213.064	-214.065			-7677.49	-215.43	-215.301			-7677.49	-212.072	-210.969
		-7677.25	-214.174	-215.217			-7677.25	-212.825	-214.169			-7677.25	-215.6	-215.527			-7677.25	-212.447	-211.525
		-7677	-214.075	-215.276			-7677	-212.804	-213.946			-7677	-215.945	-215.27			-7677	-212.878	-212.023
		-7676.76	-213.991	-214.729			-7676.76	-212.977	-213.915			-7676.76	-216.201	-215.076			-7676.76	-212.939	-211.694
		-7676.51	-214.094	-214.292			-7676.51	-213.356	-214.155			-7676.51	-216.245	-215.198			-7676.51	-212.463	-210.856
		-7676.27	-214.386	-214.408			-7676.27	-213.634	-214.237			-7676.27	-216.177	-215.325			-7676.27	-211.797	-210.412
		-7676.03	-214.709	-214.855			-7676.03	-213.395	-214.033			-7676.03	-215.872	-215.151			-7676.03	-211.31	-210.713
		-7675.78	-214.845	-215.023			-7675.78	-212.937	-214.012			-7675.78	-215.256	-214.894			-7675.78	-211.101	-211.455
		-7675.54	-214.686	-214.696			-7675.54	-212.918	-214.405			-7675.54	-214.741	-214.884			-7675.54	-211.085	-211.897
		-7675.29	-214.361	-214.277			-7675.29	-213.476	-214.722			-7675.29	-214.733	-215.09			-7675.29	-211.144	-211.82
		-7675.05	-214.092	-214.074			-7675.05	-213.972	-214.386			-7675.05	-215.131	-215.234			-7675.05	-211.276	-211.854
		-7674.8	-213.963	-214.093			-7674.8	-213.658	-213.838			-7674.8	-215.334	-215.213			-7674.8	-211.561	-212.292
		-7674.56	-213.883	-214.259			-7674.56	-212.989	-213.739			-7674.56	-214.98	-215.2			-7674.56	-211.924	-212.546
		-7674.32	-213.747	-214.474			-7674.32	-212.749	-214.024			-7674.32	-214.481	-215.326			-7674.32	-211.974	-212.01
		-7674.07	-213.596	-214.556			-7674.07	-213.06	-214.014			-7674.07	-214.245	-215.509			-7674.07	-211.453	-211.243
		-7673.83	-213.546	-214.399			-7673.83	-213.535	-213.422			-7673.83	-214.252	-215.573			-7673.83	-210.73	-210.965
		-7673.58	-213.611	-214.21			-7673.58	-213.746	-212.829			-7673.58	-214.35	-215.413			-7673.58	-210.273	-211.227
		-7673.34	-213.678	-214.236			-7673.34	-213.731	-212.711			-7673.34	-214.54	-215.078			-7673.34	-210.167	-211.607
		-7673.1	-213.663	-214.359			-7673.1	-213.784	-213.068			-7673.1	-214.874	-214.8			-7673.1	-210.222	-211.749
		-7672.85	-213.613	-214.218			-7672.85	-214.025	-213.67			-7672.85	-215.201	-214.867			-7672.85	-210.282	-211.808
		-7672.61	-213.628	-213.839			-7672.61	-214.347	-214.349			-7672.61	-215.283	-215.381			-7672.61	-210.384	-212.029
		-7672.36	-213.737	-213.668			-7672.36	-214.494	-215.052			-7672.36	-215.183	-215.981			-7672.36	-210.561	-212.309
		-7672.12	-213.884	-213.908			-7672.12	-214.231	-215.559			-7672.12	-215.182	-215.94			-7672.12	-210.72	-212.464
		-7671.88	-214.003	-214.27			-7671.88	-213.677	-215.475			-7671.88	-215.313	-215.253			-7671.88	-210.854	-212.645
		-7671.63	-214.068	-214.378			-7671.63	-213.23	-214.84			-7671.63	-215.265	-214.692			-7671.63	-211.134	-213.027
		-7671.39	-214.049	-214.416			-7671.39	-213.147	-214.143			-7671.39	-214.856	-214.673			-7671.39	-211.54	-213.222
		-7671.14	-213.9	-214.79			-7671.14	-213.354	-213.741			-7671.14	-214.416	-215.056			-7671.14	-211.624	-212.657
		-7670.9	-213.676	-215.316			-7670.9	-213.559	-213.718			-7670.9	-214.377	-215.436			-7670.9	-211.162	-211.766
		-7670.65	-213.603	-215.238			-7670.65	-213.607	-213.99			-7670.65	-214.834	-215.621			-7670.65	-210.715	-211.379
		-7670.41	-213.892	-214.576			-7670.41	-213.667	-214.354			-7670.41	-215.416	-215.741			-7670.41	-210.831	-211.744
		-7670.17	-214.417	-214.201			-7670.17	-213.915	-214.616			-7670.17	-215.499	-215.779			-7670.17	-211.481	-212.363
		-7669.92	-214.585	-214.511			-7669.92	-214.237	-214.787			-7669.92	-214.985	-215.542			-7669.92	-212.05	-212.255
		-7669.68	-214.084	-215.136			-7669.68	-214.366	-215.02			-7669.68	-214.326	-215.152			-7669.68	-211.963	-211.408
		-7669.43	-213.556	-215.309			-7669.43	-214.233	-215.29			-7669.43	-213.789	-214.933			-7669.43	-211.52	-210.727
		-7669.19	-213.631	-214.932			-7669.19	-213.984	-215.347			-7669.19	-213.452	-214.873			-7669.19	-211.246	-210.632
		-7668.95	-214.202	-214.544			-7668.95	-213.704	-215.087			-7668.95	-213.467	-214.633			-7668.95	-211.264	-210.979
		-7668.7	-214.367	-214.289			-7668.7	-213.399	-214.69			-7668.7	-214.008	-214.19			-7668.7	-211.451	-211.399
		-7668.46	-213.642	-214.008			-7668.46	-213.156	-214.262			-7668.46	-214.92	-214.017			-7668.46	-211.614	-211.652
		-7668.21	-212.933	-213.813			-7668.21	-213.091	-213.767			-7668.21	-215.432	-214.445			-7668.21	-211.564	-211.751
		-7667.97	-212.99	-214.066			-7667.97	-213.199	-213.325			-7667.97	-215.052	-215.235			-7667.97	-211.339	-211.803
		-7667.72	-213.761	-214.874			-7667.72	-213.337	-213.194			-7667.72	-214.582	-215.646			-7667.72	-211.266	-211.972
		-7667.48	-214.481	-215.665			-7667.48	-213.399	-213.441			-7667.48	-214.774	-215.512			-7667.48	-211.59	-212.443
		-7667.24	-214.423	-215.494			-7667.24	-213.425	-213.746			-7667.24	-215.546	-215.555			-7667.24	-212.122	-213.046
		-7666.99	-214.028	-214.636			-7666.99	-213.455	-213.684			-7666.99	-216.076	-216.063			-7666.99	-212.364	-212.946
		-7666.75	-213.859	-214.051			-7666.75	-213.43	-213.345			-7666.75	-215.831	-216.337			-7666.75	-212.272	-211.876
		-7666.5	-213.775	-214.049			-7666.5	-213.323	-213.16			-7666.5	-215.4	-215.717			-7666.5	-212.29	-210.868
		-7666.26	-213.509	-214.379			-7666.26	-213.26	-213.306			-7666.26	-215.222	-214.921			-7666.26	-212.434	-210.65
		-7666.02	-213.298	-214.633			-7666.02	-213.377	-213.668			-7666.02	-215.09	-214.715			-7666.02	-212.204	-211.172
		-7665.77	-213.492	-214.695			-7665.77	-213.647	-214.088			-7665.77	-214.821	-215.089			-7665.77	-211.585	-211.718
		-7665.53	-213.957	-214.718			-7665.53	-213.911	-214.487			-7665.53	-214.69	-215.537			-7665.53	-211.196	-211.593
		-7665.28	-214.105	-214.67			-7665.28	-214.037	-214.731			-7665.28	-214.952	-215.719			-7665.28	-211.318	-211.259
		-7665.04	-213.778	-214.366			-7665.04	-213.983	-214.688			-7665.04	-215.383	-215.85			-7665.04	-211.611	-211.416
		-7664.79	-213.548	-213.961			-7664.79	-213.756	-214.517			-7664.79	-215.453	-216.044			-7664.79	-211.587	-211.939
		-7664.55	-213.775	-213.911			-7664.55	-213.479	-214.477			-7664.55	-215.116	-215.937			-7664.55	-211.294	-212.026
		-7664.31	-214.2	-214.479			-7664.31	-213.414	-214.472			-7664.31	-214.838	-215.4			-7664.31	-211.008	-211.489
		-7664.06	-214.285	-215.405			-7664.06	-213.761	-214.186			-7664.06	-214.831	-214.939			-7664.06	-210.727	-211.088
		-7663.82	-214	-215.853			-7663.82	-214.406	-213.726			-7663.82	-214.927	-214.957			-7663.82	-210.493	-211.185
		-7663.57	-213.733	-215.448			-7663.57	-214.769	-213.565			-7663.57	-214.958	-215.342			-7663.57	-210.651	-211.39
		-7663.33	-213.571	-214.88			-7663.33	-214.321	-213.897			-7663.33	-215.015	-215.578			-7663.33	-211.41	-211.191
		-7663.09	-213.334	-214.616			-7663.09	-213.414	-214.363			-7663.09	-215.2	-215.318			-7663.09	-212.188	-210.829
		-7662.84	-213.066	-214.537			-7662.84	-212.695	-214.395			-7662.84	-215.321	-214.824			-7662.84	-211.847	-210.841
		-7662.6	-213.069	-214.438			-7662.6	-212.449	-214.082			-7662.6	-215.076	-214.507			-7662.6	-210.855	-211.278
		-7662.35	-213.503	-214.353			-7662.35	-212.644	-213.975			-7662.35	-214.559	-214.551			-7662.35	-210.456	-211.681
		-7662.11	-214.143	-214.354			-7662.11	-213.022	-214.251			-7662.11	-214.169	-214.938			-7662.11	-210.997	-211.722
		-7661.87	-214.509	-214.343			-7661.87	-213.209	-214.593			-7661.87	-214.118	-215.501			-7661.87	-212.008	-211.716
		-7661.62	-214.404	-214.301			-7661.62	-213.071	-214.626			-7661.62	-214.324	-215.986			-7661.62	-212.508	-211.94
		-7661.38	-214.055	-214.46			-7661.38	-212.852	-214.405			-7661.38	-214.569	-216.278			-7661.38	-212.277	-212.045
		-7661.13	-213.664	-214.935			-7661.13	-212.789	-214.188			-7661.13	-214.779	-216.496			-7661.13	-211.999	-211.579
		-7660.89	-213.338	-215.318			-7660.89	-212.876	-214.046			-7660.89	-215.068	-216.695			-7660.89	-211.938	-210.876
		-7660.64	-213.23	-215.084			-7660.64	-213.019	-213.918			-7660.64	-215.443	-216.7			-7660.64	-211.933	-210.511
		-7660.4	-213.452	-214.581			-7660.4	-213.237	-213.815			-7660.4	-215.609	-216.44			-7660.4	-211.924	-210.578
		-7660.16	-213.925	-214.456			-7660.16	-213.548	-213.827			-7660.16	-215.313	-216.16			-7660.16	-211.957	-210.753
		-7659.91	-214.435	-214.686			-7659.91	-213.738	-214.013			-7659.91	-214.805	-216.018			-7659.91	-211.96	-210.756
		-7659.67	-214.916	-214.636			-7659.67	-213.575	-214.295			-7659.67	-214.52	-215.815			-7659.67	-211.887	-210.741
		-7659.42	-215.443	-214.096			-7659.42	-213.247	-214.431			-7659.42	-214.634	-215.34			-7659.42	-211.89	-211.004
		-7659.18	-215.802	-213.719			-7659.18	-213.104	-214.214			-7659.18	-214.99	-214.806			-7659.18	-212.031	-211.546
		-7658.94	-215.571	-213.969			-7658.94	-213.182	-213.81			-7658.94	-215.18	-214.57			-7658.94	-212.083	-212.027
		-7658.69	-214.972	-214.574			-7658.69	-213.255	-213.629			-7658.69	-214.888	-214.696			-7658.69	-211.946	-212.147
		-7658.45	-214.621	-214.704			-7658.45	-213.224	-213.905			-7658.45	-214.306	-214.908			-7658.45	-211.947	-212.003
		-7658.2	-214.632	-214.184			-7658.2	-213.189	-214.479			-7658.2	-213.892	-214.904			-7658.2	-212.297	-211.836
		-7657.96	-214.569	-213.767			-7657.96	-213.131	-214.828			-7657.96	-213.898	-214.767			-7657.96	-212.56	-211.732
		-7657.71	-214.16	-213.872			-7657.71	-212.926	-214.641			-7657.71	-214.206	-214.796			-7657.71	-212.145	-211.668
		-7657.47	-213.783	-214.301			-7657.47	-212.703	-214.242			-7657.47	-214.404	-215.088			-7657.47	-211.464	-211.617
		-7657.23	-213.783	-214.659			-7657.23	-212.735	-213.979			-7657.23	-214.275	-215.434			-7657.23	-211.272	-211.543
		-7656.98	-213.935	-214.92			-7656.98	-212.981	-213.845			-7656.98	-214.18	-215.537			-7656.98	-211.691	-211.398
		-7656.74	-213.731	-215.322			-7656.74	-213.028	-213.749			-7656.74	-214.561	-215.395			-7656.74	-212.164	-211.163
		-7656.49	-213.228	-215.715			-7656.49	-212.738	-213.78			-7656.49	-215.389	-215.302			-7656.49	-212.055	-210.858
		-7656.25	-212.957	-215.585			-7656.25	-212.554	-214.05			-7656.25	-215.943	-215.47			-7656.25	-211.589	-210.536
		-7656.01	-213.17	-215.011			-7656.01	-212.82	-214.4			-7656.01	-215.549	-215.76			-7656.01	-211.277	-210.31
		-7655.76	-213.677	-214.644			-7655.76	-213.344	-214.474			-7655.76	-214.778	-215.743			-7655.76	-211.131	-210.341
		-7655.52	-214.124	-214.783			-7655.52	-213.583	-214.258			-7655.52	-214.423	-215.279			-7655.52	-210.913	-210.751
		-7655.27	-214.404	-215.148			-7655.27	-213.355	-214.126			-7655.27	-214.633	-214.825			-7655.27	-210.639	-211.523
		-7655.03	-214.608	-215.189			-7655.03	-213.015	-214.241			-7655.03	-215.022	-214.842			-7655.03	-210.583	-212.375
		-7654.79	-214.634	-214.788			-7654.79	-212.871	-214.387			-7654.79	-215.029	-215.356			-7654.79	-210.906	-212.758
		-7654.54	-214.33	-214.354			-7654.54	-213.043	-214.397			-7654.54	-214.632	-215.892			-7654.54	-211.456	-212.431
		-7654.3	-213.87	-214.215			-7654.3	-213.54	-214.53			-7654.3	-214.363	-215.879			-7654.3	-211.823	-211.881
		-7654.05	-213.538	-214.43			-7654.05	-214.094	-215.05			-7654.05	-214.553	-215.447			-7654.05	-211.76	-211.677
		-7653.81	-213.383	-214.83			-7653.81	-214.185	-215.605			-7653.81	-215.012	-215.078			-7653.81	-211.508	-211.922
		-7653.56	-213.307	-214.975			-7653.56	-213.88	-215.422			-7653.56	-215.142	-214.905			-7653.56	-211.402	-212.139
		-7653.32	-213.358	-214.498			-7653.32	-213.87	-214.704			-7653.32	-214.731	-214.853			-7653.32	-211.487	-211.73
		-7653.08	-213.738	-213.763			-7653.08	-214.339	-214.31			-7653.08	-214.317	-214.985			-7653.08	-211.622	-211.009
		-7652.83	-214.492	-213.474			-7652.83	-214.415	-214.44			-7652.83	-214.339	-215.422			-7652.83	-211.783	-210.739
		-7652.59	-215.116	-213.99			-7652.59	-213.445	-214.571			-7652.59	-214.709	-215.917			-7652.59	-212.055	-211.184
		-7652.34	-214.8	-215.113			-7652.34	-212.427	-214.254			-7652.34	-215.018	-215.815			-7652.34	-212.234	-211.915
		-7652.1	-213.786	-215.881			-7652.1	-212.202	-213.857			-7652.1	-215.063	-215.08			-7652.1	-211.863	-212.125
		-7651.86	-212.983	-215.584			-7651.86	-212.715	-213.797			-7651.86	-215.042	-214.473			-7651.86	-211.116	-211.854
		-7651.61	-212.799	-215.034			-7651.61	-213.327	-213.849			-7651.61	-215.077	-214.433			-7651.61	-210.718	-211.797
		-7651.37	-213.154	-214.895			-7651.37	-213.561	-213.553			-7651.37	-215.044	-214.775			-7651.37	-211.013	-211.946
		-7651.12	-213.694	-214.926			-7651.12	-213.752	-213.093			-7651.12	-214.917	-214.97			-7651.12	-211.629	-211.609
		-7650.88	-214.07	-214.68			-7650.88	-214.107	-213.018			-7650.88	-214.886	-214.871			-7650.88	-211.742	-210.798
		-7650.63	-214.223	-214.317			-7650.63	-214.065	-213.447			-7650.63	-215.032	-214.939			-7650.63	-211.357	-210.364
		-7650.39	-214.248	-214.227			-7650.39	-213.371	-213.918			-7650.39	-215.197	-215.494			-7650.39	-211.286	-210.804
		-7650.15	-214.118	-214.369			-7650.15	-212.712	-213.937			-7650.15	-215.242	-216.179			-7650.15	-211.766	-211.936
		-7649.9	-213.846	-214.375			-7649.9	-212.508	-213.757			-7649.9	-215.21	-216.14			-7649.9	-212.162	-212.804
		-7649.66	-213.66	-214.201			-7649.66	-212.551	-213.9			-7649.66	-215.072	-215.366			-7649.66	-211.917	-212.547
		-7649.41	-213.782	-214.2			-7649.41	-212.562	-214.476			-7649.41	-214.702	-214.688			-7649.41	-211.576	-211.732
		-7649.17	-214.185	-214.49			-7649.17	-212.71	-215.212			-7649.17	-214.275	-214.519			-7649.17	-211.706	-211.029
		-7648.93	-214.607	-214.686			-7648.93	-213.28	-215.661			-7648.93	-214.205	-214.737			-7648.93	-212.104	-210.576
		-7648.68	-214.85	-214.455			-7648.68	-214.07	-215.4			-7648.68	-214.678	-215.003			-7648.68	-212.283	-210.457
		-7648.44	-214.991	-214.145			-7648.44	-214.417	-214.454			-7648.44	-215.351	-215.111			-7648.44	-212.28	-210.798
		-7648.19	-215.108	-214.27			-7648.19	-214.233	-213.461			-7648.19	-215.532	-215.129			-7648.19	-212.239	-211.518
		-7647.95	-215.005	-214.912			-7647.95	-214.115	-213.037			-7647.95	-215.175	-215.128			-7647.95	-211.706	-212.134
		-7647.71	-214.478	-215.613			-7647.71	-214.24	-213.38			-7647.71	-214.892	-215.033			-7647.71	-210.631	-212.14
		-7647.46	-213.716	-215.716			-7647.46	-214.276	-214.223			-7647.46	-214.883	-214.82			-7647.46	-209.87	-211.705
		-7647.22	-213.127	-215.273			-7647.22	-214.095	-214.827			-7647.22	-214.791	-214.682			-7647.22	-210.028	-211.299
		-7646.97	-212.992	-214.899			-7646.97	-213.962	-214.713			-7646.97	-214.358	-214.832			-7646.97	-210.999	-211.159
		-7646.73	-213.385	-214.938			-7646.73	-213.95	-214.331			-7646.73	-213.907	-215.229			-7646.73	-211.831	-211.361
		-7646.48	-214.12	-215.327			-7646.48	-213.795	-214.184			-7646.48	-213.868	-215.478			-7646.48	-211.717	-211.85
		-7646.24	-214.681	-215.72			-7646.24	-213.413	-214.377			-7646.24	-214.365	-215.21			-7646.24	-211.495	-212.249
		-7646	-214.614	-215.769			-7646	-213.072	-214.826			-7646	-215.14	-214.672			-7646	-211.93	-212.065
		-7645.75	-214.179	-215.494			-7645.75	-212.954	-215.313			-7645.75	-215.59	-214.419			-7645.75	-212.494	-211.542
		-7645.51	-213.912	-215.172			-7645.51	-212.986	-215.453			-7645.51	-215.318	-214.785			-7645.51	-212.092	-211.378
		-7645.26	-213.973	-214.972			-7645.26	-213.074	-215.173			-7645.26	-214.715	-215.8			-7645.26	-211.149	-211.806
		-7645.02	-214.14	-214.89			-7645.02	-213.274	-214.964			-7645.02	-214.35	-217.056			-7645.02	-210.67	-212.302
		-7644.78	-214.079	-214.859			-7644.78	-213.634	-215.166			-7644.78	-214.388	-217.525			-7644.78	-210.807	-212.072
		-7644.53	-213.695	-214.814			-7644.53	-214.008	-215.406			-7644.53	-214.587	-216.713			-7644.53	-211.168	-211.386
		-7644.29	-213.214	-214.707			-7644.29	-214.192	-215.001			-7644.29	-214.592	-215.55			-7644.29	-211.403	-211.06
		-7644.04	-212.919	-214.569			-7644.04	-214.19	-214.228			-7644.04	-214.433	-214.809			-7644.04	-211.457	-211.311
		-7643.8	-212.949	-214.528			-7643.8	-214.11	-213.88			-7643.8	-214.466	-214.646			-7643.8	-211.266	-211.739
		-7643.55	-213.207	-214.676			-7643.55	-213.954	-214.149			-7643.55	-214.821	-214.906			-7643.55	-210.81	-211.824
		-7643.31	-213.411	-214.933			-7643.31	-213.762	-214.505			-7643.31	-215.117	-215.317			-7643.31	-210.448	-211.631
		-7643.07	-213.435	-215.072			-7643.07	-213.741	-214.303			-7643.07	-214.894	-215.672			-7643.07	-210.596	-211.581
		-7642.82	-213.521	-214.961			-7642.82	-214.025	-213.799			-7642.82	-214.433	-215.92			-7642.82	-211.265	-211.788
		-7642.58	-213.866	-214.712			-7642.58	-214.351	-213.619			-7642.58	-214.373	-215.983			-7642.58	-211.933	-212.028
		-7642.33	-214.139	-214.537			-7642.33	-214.176	-213.882			-7642.33	-214.925	-215.67			-7642.33	-212.072	-212.093
		-7642.09	-213.794	-214.6			-7642.09	-213.515	-214.22			-7642.09	-215.576	-215.013			-7642.09	-211.89	-212.024
		-7641.85	-213.117	-214.972			-7641.85	-213.006	-214.193			-7641.85	-215.381	-214.376			-7641.85	-211.72	-211.914
		-7641.6	-212.854	-215.518			-7641.6	-213.043	-213.795			-7641.6	-214.483	-214.086			-7641.6	-211.455	-211.72
		-7641.36	-213.258	-215.749			-7641.36	-213.458	-213.338			-7641.36	-213.875	-214.21			-7641.36	-211.08	-211.392
		-7641.11	-213.877	-215.276			-7641.11	-213.603	-213.088			-7641.11	-214	-214.566			-7641.11	-210.966	-211.018
		-7640.87	-213.912	-214.503			-7640.87	-213.112	-213.144			-7640.87	-214.64	-214.84			-7640.87	-211.375	-210.735
		-7640.62	-213.429	-214.07			-7640.62	-212.495	-213.395			-7640.62	-215.066	-214.852			-7640.62	-212.083	-210.578
		-7640.38	-213.185	-214.208			-7640.38	-212.322	-213.521			-7640.38	-214.809	-214.725			-7640.38	-212.554	-210.479
		-7640.14	-213.449	-214.693			-7640.14	-212.738	-213.347			-7640.14	-214.356	-214.691			-7640.14	-212.707	-210.414
		-7639.89	-213.844	-214.987			-7639.89	-213.545	-213.146			-7639.89	-214.219	-214.849			-7639.89	-212.907	-210.499
		-7639.65	-213.879	-214.788			-7639.65	-214.299	-213.254			-7639.65	-214.336	-215.103			-7639.65	-213.008	-210.902
		-7639.4	-213.676	-214.427			-7639.4	-214.514	-213.641			-7639.4	-214.359	-215.286			-7639.4	-212.478	-211.627
		-7639.16	-213.708	-214.329			-7639.16	-214.106	-213.921			-7639.16	-214.181	-215.364			-7639.16	-211.607	-212.366
		-7638.92	-214.101	-214.582			-7638.92	-213.516	-213.873			-7638.92	-213.999	-215.444			-7638.92	-211.148	-212.683
		-7638.67	-214.481	-214.942			-7638.67	-213.226	-213.789			-7638.67	-213.886	-215.531			-7638.67	-211.325	-212.606
		-7638.43	-214.336	-215.085			-7638.43	-213.401	-213.975			-7638.43	-213.729	-215.446			-7638.43	-211.73	-212.516
		-7638.18	-213.707	-214.976			-7638.18	-213.792	-214.322			-7638.18	-213.574	-215.174			-7638.18	-211.677	-212.496
		-7637.94	-213.078	-214.822			-7637.94	-213.91	-214.468			-7637.94	-213.682	-215.062			-7637.94	-211.098	-212.337
		-7637.7	-212.767	-214.673			-7637.7	-213.681	-214.343			-7637.7	-214.172	-215.436			-7637.7	-210.535	-212.043
		-7637.45	-212.777	-214.376			-7637.45	-213.556	-214.243			-7637.45	-214.7	-216.149			-7637.45	-210.338	-211.938
		-7637.21	-212.884	-213.939			-7637.21	-213.816	-214.322			-7637.21	-214.66	-216.42			-7637.21	-210.554	-212.186
		-7636.96	-212.827	-213.653			-7636.96	-214.278	-214.399			-7636.96	-214.093	-215.83			-7636.96	-211.056	-212.484
		-7636.72	-212.592	-213.742			-7636.72	-214.505	-214.257			-7636.72	-213.617	-215.143			-7636.72	-211.545	-212.315
		-7636.47	-212.416	-214.073			-7636.47	-214.298	-213.992			-7636.47	-213.583	-215.011			-7636.47	-211.682	-211.742
		-7636.23	-212.514	-214.224			-7636.23	-213.816	-213.877			-7636.23	-213.981	-215.4			-7636.23	-211.518	-211.312
		-7635.99	-212.931	-214.03			-7635.99	-213.291	-214.015			-7635.99	-214.642	-215.851			-7635.99	-211.426	-211.326
		-7635.74	-213.574	-213.864			-7635.74	-212.968	-214.227			-7635.74	-215.332	-216.029			-7635.74	-211.551	-211.688
		-7635.5	-214.265	-214.057			-7635.5	-213.056	-214.177			-7635.5	-215.717	-216.048			-7635.5	-211.631	-212.043
		-7635.25	-214.747	-214.464			-7635.25	-213.528	-213.742			-7635.25	-215.56	-215.963			-7635.25	-211.453	-212.086
		-7635.01	-214.778	-214.571			-7635.01	-213.981	-213.214			-7635.01	-215.121	-215.563			-7635.01	-211.273	-211.889
		-7634.77	-214.445	-214.207			-7634.77	-213.993	-212.988			-7634.77	-214.863	-214.949			-7634.77	-211.411	-211.757
		-7634.52	-214.173	-213.808			-7634.52	-213.792	-213.277			-7634.52	-214.912	-214.548			-7634.52	-211.773	-211.864
		-7634.28	-214.251	-213.735			-7634.28	-213.871	-213.991			-7634.28	-214.992	-214.541			-7634.28	-211.943	-212.054
		-7634.03	-214.472	-213.934			-7634.03	-214.233	-214.612			-7634.03	-214.831	-214.703			-7634.03	-211.809	-211.944
		-7633.79	-214.22	-214.129			-7633.79	-214.331	-214.513			-7633.79	-214.605	-214.74			-7633.79	-211.718	-211.447
		-7633.54	-213.384	-214.209			-7633.54	-213.83	-213.88			-7633.54	-214.644	-214.709			-7633.54	-211.835	-210.984
		-7633.3	-212.64	-214.361			-7633.3	-213.212	-213.395			-7633.3	-214.971	-214.806			-7633.3	-211.939	-210.914
		-7633.06	-212.521	-214.709			-7633.06	-213.049	-213.359			-7633.06	-215.283	-214.947			-7633.06	-211.832	-211.161
		-7632.81	-213.081	-215.022			-7632.81	-213.495	-213.66			-7632.81	-215.336	-214.945			-7632.81	-211.651	-211.292
		-7632.57	-213.957	-214.973			-7632.57	-214.217	-214.019			-7632.57	-215.219	-214.95			-7632.57	-211.568	-211.104
		-7632.32	-214.54	-214.728			-7632.32	-214.404	-214.291			-7632.32	-215.058	-215.257			-7632.32	-211.549	-210.982
		-7632.08	-214.571	-214.739			-7632.08	-213.725	-214.514			-7632.08	-214.808	-215.777			-7632.08	-211.549	-211.293
		-7631.84	-214.28	-215.037			-7631.84	-212.954	-214.64			-7631.84	-214.498	-216.005			-7631.84	-211.64	-211.797
		-7631.59	-213.897	-215.013			-7631.59	-212.762	-214.475			-7631.59	-214.323	-215.784			-7631.59	-211.786	-211.731
		-7631.35	-213.634	-214.247			-7631.35	-213.19	-214.023			-7631.35	-214.373	-215.533			-7631.35	-211.753	-210.987
		-7631.1	-213.773	-213.353			-7631.1	-213.704	-213.584			-7631.1	-214.453	-215.385			-7631.1	-211.497	-210.362
		-7630.86	-214.376	-213.04			-7630.86	-213.662	-213.417			-7630.86	-214.317	-215.072			-7630.86	-211.345	-210.341
		-7630.62	-214.89	-213.506			-7630.62	-213.27	-213.574			-7630.62	-214.089	-214.623			-7630.62	-211.514	-210.795
		-7630.37	-214.523	-214.476			-7630.37	-213.154	-213.923			-7630.37	-214.139	-214.489			-7630.37	-211.742	-211.187
		-7630.13	-213.627	-215.221			-7630.13	-213.457	-214.21			-7630.13	-214.607	-214.886			-7630.13	-211.552	-211.174
		-7629.88	-213.046	-215.185			-7629.88	-213.835	-214.165			-7629.88	-215.151	-215.43			-7629.88	-211.01	-211.083
		-7629.64	-212.958	-214.692			-7629.64	-213.938	-213.759			-7629.64	-215.155	-215.476			-7629.64	-210.63	-211.291
		-7629.39	-213.031	-214.21			-7629.39	-213.839	-213.313			-7629.39	-214.624	-215.157			-7629.39	-210.688	-211.652
		-7629.15	-212.976	-213.868			-7629.15	-213.729	-213.198			-7629.15	-214.182	-215.129			-7629.15	-211.083	-211.626
		-7628.91	-212.943	-213.711			-7628.91	-213.606	-213.575			-7628.91	-214.182	-215.578			-7628.91	-211.506	-211.072
		-7628.66	-213.161	-213.841			-7628.66	-213.48	-214.283			-7628.66	-214.476	-216.124			-7628.66	-211.72	-210.501
		-7628.42	-213.528	-214.281			-7628.42	-213.501	-214.858			-7628.42	-214.639	-216.347			-7628.42	-211.769	-210.336
		-7628.17	-213.735	-214.789			-7628.17	-213.743	-214.963			-7628.17	-214.447	-216.32			-7628.17	-211.819	-210.629
		-7627.93	-213.752	-214.961			-7627.93	-214.029	-214.81			-7627.93	-214.089	-216.215			-7627.93	-211.88	-211.164
		-7627.69	-213.811	-214.753			-7627.69	-214.097	-214.699			-7627.69	-213.768	-215.938			-7627.69	-211.792	-211.652
		-7627.44	-213.943	-214.549			-7627.44	-213.959	-214.61			-7627.44	-213.514	-215.531			-7627.44	-211.528	-211.976
		-7627.2	-213.932	-214.598			-7627.2	-213.861	-214.457			-7627.2	-213.394	-215.321			-7627.2	-211.387	-212.213
		-7626.95	-213.708	-214.763			-7626.95	-213.945	-214.375			-7626.95	-213.585	-215.462			-7626.95	-211.683	-212.392
		-7626.71	-213.498	-214.767			-7626.71	-214.094	-214.504			-7626.71	-214.187	-215.631			-7626.71	-212.339	-212.389
		-7626.46	-213.502	-214.648			-7626.46	-214.001	-214.634			-7626.46	-214.999	-215.326			-7626.46	-212.76	-212.133
		-7626.22	-213.703	-214.712			-7626.22	-213.545	-214.374			-7626.22	-215.527	-214.666			-7626.22	-212.563	-211.758
		-7625.98	-213.912	-215.047			-7625.98	-213.067	-213.829			-7625.98	-215.493	-214.239			-7625.98	-212.286	-211.42
		-7625.73	-213.944	-215.313			-7625.73	-213.01	-213.508			-7625.73	-215.155	-214.365			-7625.73	-212.431	-211.145
		-7625.49	-213.831	-215.148			-7625.49	-213.491	-213.631			-7625.49	-214.849	-214.88			-7625.49	-212.805	-210.934
		-7625.24	-213.834	-214.778			-7625.24	-214.092	-213.936			-7625.24	-214.785	-215.187			-7625.24	-212.902	-210.903
		-7625	-214.165	-214.652			-7625	-214.144	-214.009			-7625	-215.08	-214.929			-7625	-212.775	-211.181
		-7624.76	-214.66	-214.833			-7624.76	-213.772	-213.905			-7624.76	-215.527	-214.621			-7624.76	-212.76	-211.642
		-7624.51	-214.761	-214.983			-7624.51	-213.644	-213.985			-7624.51	-215.414	-214.867			-7624.51	-212.578	-211.833
		-7624.27	-214.289	-214.825			-7624.27	-213.849	-214.249			-7624.27	-214.524	-215.638			-7624.27	-211.808	-211.556
		-7624.02	-213.814	-214.559			-7624.02	-213.837	-214.279			-7624.02	-213.689	-216.052			-7624.02	-210.974	-211.303
		-7623.78	-213.75	-214.533			-7623.78	-213.372	-213.928			-7623.78	-213.496	-215.407			-7623.78	-210.837	-211.538
		-7623.54	-213.907	-214.847			-7623.54	-213.016	-213.611			-7623.54	-213.781	-214.542			-7623.54	-211.574	-212.091
		-7623.29	-213.821	-215.337			-7623.29	-213.187	-213.649			-7623.29	-213.885	-214.315			-7623.29	-212.566	-212.19
		-7623.05	-213.484	-215.729			-7623.05	-213.655	-213.951			-7623.05	-213.626	-214.815			-7623.05	-212.655	-211.6
		-7622.8	-213.331	-215.852			-7622.8	-213.832	-214.255			-7622.8	-213.656	-215.61			-7622.8	-211.914	-211.058
		-7622.56	-213.551	-215.713			-7622.56	-213.657	-214.462			-7622.56	-214.401	-216.117			-7622.56	-211.271	-211.003
		-7622.31	-213.889	-215.386			-7622.31	-213.591	-214.61			-7622.31	-215.321	-216.166			-7622.31	-210.963	-211.174
		-7622.07	-214.016	-214.937			-7622.07	-213.735	-214.631			-7622.07	-215.211	-215.855			-7622.07	-210.86	-211.121
		-7621.83	-214.016	-214.453			-7621.83	-213.761	-214.479			-7621.83	-214.399	-215.182			-7621.83	-210.979	-210.943
		-7621.58	-214.156	-214.064			-7621.58	-213.607	-214.273			-7621.58	-214.04	-214.351			-7621.58	-211.321	-211.089
		-7621.34	-214.391	-213.884			-7621.34	-213.67	-214.049			-7621.34	-214.259	-213.788			-7621.34	-211.463	-211.619
		-7621.09	-214.405	-213.938			-7621.09	-214.169	-213.675			-7621.09	-214.386	-213.759			-7621.09	-211.004	-212.037
		-7620.85	-214.129	-214.139			-7620.85	-214.742	-213.23			-7620.85	-214.08	-214.241			-7620.85	-210.436	-211.88
		-7620.61	-213.845	-214.331			-7620.61	-214.749	-213.096			-7620.61	-213.905	-214.945			-7620.61	-210.473	-211.359
		-7620.36	-213.733	-214.395			-7620.36	-214.223	-213.547			-7620.36	-214.278	-215.424			-7620.36	-211.273	-210.817
		-7620.12	-213.695	-214.351			-7620.12	-213.718	-214.41			-7620.12	-214.845	-215.455			-7620.12	-212.25	-210.361
		-7619.87	-213.583	-214.352			-7619.87	-213.49	-214.984			-7619.87	-214.884	-215.291			-7619.87	-212.478	-210.161
		-7619.63	-213.453	-214.577			-7619.63	-213.472	-214.779			-7619.63	-214.507	-215.277			-7619.63	-212.15	-210.476
		-7619.38	-213.493	-215.005			-7619.38	-213.521	-214.211			-7619.38	-214.398	-215.44			-7619.38	-212.048	-211.328
		-7619.14	-213.747	-215.208			-7619.14	-213.571	-213.724			-7619.14	-214.727	-215.46			-7619.14	-212.178	-212.151
		-7618.9	-214.004	-214.735			-7618.9	-213.677	-213.406			-7618.9	-215.113	-215.116			-7618.9	-212.003	-212.143
		-7618.65	-214.008	-213.955			-7618.65	-213.905	-213.303			-7618.65	-215.224	-214.682			-7618.65	-211.452	-211.598
		-7618.41	-213.836	-213.58			-7618.41	-214.111	-213.476			-7618.41	-215.245	-214.496			-7618.41	-211.01	-211.277
		-7618.16	-213.827	-213.887			-7618.16	-213.935	-213.773			-7618.16	-215.407	-214.529			-7618.16	-210.928	-211.262
		-7617.92	-214.171	-214.591			-7617.92	-213.37	-213.866			-7617.92	-215.477	-214.504			-7617.92	-211.043	-211.198
		-7617.68	-214.717	-215.017			-7617.68	-212.932	-213.714			-7617.68	-215.058	-214.365			-7617.68	-211.083	-210.964
		-7617.43	-215.038	-214.894			-7617.43	-212.976	-213.606			-7617.43	-214.278	-214.376			-7617.43	-210.996	-210.809
		-7617.19	-214.812	-214.615			-7617.19	-213.309	-213.622			-7617.19	-213.651	-214.678			-7617.19	-210.956	-210.892
		-7616.94	-214.181	-214.316			-7616.94	-213.378	-213.543			-7616.94	-213.523	-215.05			-7616.94	-211.133	-211.148
		-7616.7	-213.529	-213.79			-7616.7	-213.101	-213.333			-7616.7	-213.973	-215.186			-7616.7	-211.559	-211.508
		-7616.46	-213.171	-213.178			-7616.46	-212.996	-213.273			-7616.46	-214.822	-215.162			-7616.46	-212.035	-211.96
		-7616.21	-213.264	-212.937			-7616.21	-213.263	-213.45			-7616.21	-215.601	-215.241			-7616.21	-212.167	-212.282
		-7615.97	-213.759	-213.291			-7615.97	-213.473	-213.537			-7615.97	-215.802	-215.415			-7615.97	-211.83	-212.103
		-7615.72	-214.356	-213.994			-7615.72	-213.289	-213.31			-7615.72	-215.452	-215.469			-7615.72	-211.447	-211.565
		-7615.48	-214.683	-214.453			-7615.48	-213.155	-213.138			-7615.48	-214.977	-215.384			-7615.48	-211.453	-211.22
		-7615.23	-214.637	-214.412			-7615.23	-213.524	-213.456			-7615.23	-214.69	-215.373			-7615.23	-211.889	-211.345
		-7614.99	-214.272	-214.247			-7614.99	-214.092	-214.221			-7614.99	-214.717	-215.522			-7614.99	-212.376	-211.796
		-7614.75	-213.597	-214.251			-7614.75	-214.065	-214.843			-7614.75	-214.998	-215.658			-7614.75	-212.449	-212.211
		-7614.5	-212.825	-214.383			-7614.5	-213.545	-214.811			-7614.5	-215.223	-215.564			-7614.5	-212.116	-212.309
		-7614.26	-212.376	-214.534			-7614.26	-213.295	-214.4			-7614.26	-215.037	-215.267			-7614.26	-211.708	-212.025
		-7614.01	-212.497	-214.682			-7614.01	-213.4	-214.042			-7614.01	-214.534	-215			-7614.01	-211.393	-211.491
		-7613.77	-213.035	-214.798			-7613.77	-213.316	-213.851			-7613.77	-214.124	-214.933			-7613.77	-211.198	-211.01
		-7613.53	-213.451	-214.846			-7613.53	-212.887	-213.831			-7613.53	-214.024	-215.003			-7613.53	-211.143	-210.859
		-7613.28	-213.385	-214.886			-7613.28	-212.644	-213.956			-7613.28	-214.187	-214.976			-7613.28	-211.2	-211.037
		-7613.04	-213.165	-214.965			-7613.04	-212.867	-214.029			-7613.04	-214.484	-214.812			-7613.04	-211.268	-211.243
		-7612.79	-213.187	-214.951			-7612.79	-213.213	-213.801			-7612.79	-214.794	-214.844			-7612.79	-211.343	-211.248
		-7612.55	-213.461	-214.731			-7612.55	-213.232	-213.384			-7612.55	-214.915	-215.388			-7612.55	-211.622	-211.246
		-7612.3	-213.838	-214.485			-7612.3	-213.148	-213.17			-7612.3	-214.67	-216.234			-7612.3	-212.259	-211.487
		-7612.06	-214.292	-214.451			-7612.06	-213.443	-213.395			-7612.06	-214.261	-216.477			-7612.06	-212.977	-211.805
		-7611.82	-214.78	-214.562			-7611.82	-214.125	-213.978			-7611.82	-214.11	-215.827			-7611.82	-213.057	-211.802
		-7611.57	-214.992	-214.501			-7611.57	-214.709	-214.547			-7611.57	-214.382	-215.244			-7611.57	-212.41	-211.525
		-7611.33	-214.761	-214.178			-7611.33	-214.821	-214.659			-7611.33	-214.809	-215.31			-7611.33	-211.814	-211.391
		-7611.08	-214.476	-213.877			-7611.08	-214.523	-214.26			-7611.08	-214.933	-215.733			-7611.08	-211.763	-211.509
		-7610.84	-214.478	-213.831			-7610.84	-213.88	-213.71			-7610.84	-214.708	-215.766			-7610.84	-212.179	-211.618
		-7610.6	-214.579	-214.038			-7610.6	-213.071	-213.348			-7610.6	-214.493	-215.295			-7610.6	-212.595	-211.576
		-7610.35	-214.362	-214.39			-7610.35	-212.55	-213.272			-7610.35	-214.529	-214.942			-7610.35	-212.571	-211.594
		-7610.11	-213.874	-214.798			-7610.11	-212.628	-213.395			-7610.11	-214.845	-214.984			-7610.11	-212.204	-211.741
		-7609.86	-213.499	-215.085			-7609.86	-213.128	-213.587			-7609.86	-215.353	-215.136			-7609.86	-211.86	-211.625
		-7609.62	-213.352	-214.979			-7609.62	-213.402	-213.784			-7609.62	-215.726	-215.034			-7609.62	-211.704	-211.017
		-7609.38	-213.286	-214.523			-7609.38	-213.109	-213.923			-7609.38	-215.48	-214.796			-7609.38	-211.67	-210.418
		-7609.13	-213.197	-214.134			-7609.13	-212.727	-213.882			-7609.13	-214.751	-214.822			-7609.13	-211.624	-210.404
		-7608.89	-213.107	-214.089			-7608.89	-212.628	-213.659			-7608.89	-214.238	-215.301			-7608.89	-211.498	-211.136
		-7608.64	-213.008	-214.274			-7608.64	-212.639	-213.475			-7608.64	-214.291	-216.052			-7608.64	-211.316	-212.257
		-7608.4	-212.936	-214.358			-7608.4	-212.513	-213.49			-7608.4	-214.599	-216.558			-7608.4	-211.121	-212.918
		-7608.15	-213.142	-214.226			-7608.15	-212.429	-213.57			-7608.15	-214.477	-216.487			-7608.15	-210.958	-212.696
		-7607.91	-213.878	-214.072			-7607.91	-212.723	-213.454			-7607.91	-213.913	-216.208			-7607.91	-210.924	-212.184
		-7607.67	-214.841	-214.021			-7607.67	-213.378	-213.171			-7607.67	-213.602	-216.193			-7607.67	-211.146	-211.896
		-7607.42	-214.872	-214.01			-7607.42	-213.911	-213.011			-7607.42	-213.918	-216.399			-7607.42	-211.612	-211.904
		-7607.18	-213.83	-214.043			-7607.18	-213.915	-213.111			-7607.18	-214.58	-216.335			-7607.18	-212.055	-212.084
		-7606.93	-213.059	-214.275			-7606.93	-213.669	-213.329			-7606.93	-214.822	-215.818			-7606.93	-212.181	-212.17
		-7606.69	-213.241	-214.699			-7606.69	-213.559	-213.466			-7606.69	-214.381	-215.292			-7606.69	-212.145	-211.833
		-7606.45	-214.121	-214.886			-7606.45	-213.549	-213.545			-7606.45	-213.882	-215.11			-7606.45	-212.311	-211.113
		-7606.2	-214.589	-214.512			-7606.2	-213.429	-213.737			-7606.2	-213.798	-215.202			-7606.2	-212.655	-210.509
		-7605.96	-213.958	-214.036			-7605.96	-213.264	-214.089			-7605.96	-214.099	-215.345			-7605.96	-212.719	-210.468
		-7605.71	-213.163	-214.04			-7605.71	-213.339	-214.442			-7605.71	-214.424	-215.478			-7605.71	-212.399	-211.113
		-7605.47	-212.942	-214.527			-7605.47	-213.78	-214.564			-7605.47	-214.453	-215.604			-7605.47	-212.243	-212.135
		-7605.22	-213.255	-214.854			-7605.22	-214.332	-214.38			-7605.22	-214.291	-215.537			-7605.22	-212.597	-212.703
		-7604.98	-213.73	-214.516			-7604.98	-214.483	-214.038			-7604.98	-214.297	-215.2			-7604.98	-213.028	-212.289
		-7604.74	-214.064	-214.026			-7604.74	-214.107	-213.712			-7604.74	-214.617	-214.945			-7604.74	-212.683	-211.471
		-7604.49	-214.167	-213.978			-7604.49	-213.629	-213.454			-7604.49	-215.008	-215.1			-7604.49	-211.791	-210.88
		-7604.25	-214.016	-214.333			-7604.25	-213.38	-213.239			-7604.25	-215.066	-215.474			-7604.25	-211.305	-210.706
		-7604	-213.715	-214.636			-7604	-213.312	-213.116			-7604	-214.765	-215.456			-7604	-211.633	-210.948
		-7603.76	-213.549	-214.678			-7603.76	-213.175	-213.227			-7603.76	-214.419	-214.961			-7603.76	-212.49	-211.524
		-7603.52	-213.697	-214.71			-7603.52	-212.859	-213.658			-7603.52	-214.161	-214.59			-7603.52	-212.865	-212.149
		-7603.27	-213.966	-214.845			-7603.27	-212.549	-214.271			-7603.27	-213.926	-214.677			-7603.27	-212.136	-212.297
		-7603.03	-213.972	-214.902			-7603.03	-212.512	-214.757			-7603.03	-213.76	-214.987			-7603.03	-211.193	-211.773
		-7602.78	-213.715	-214.937			-7602.78	-212.871	-214.953			-7602.78	-213.858	-215.053			-7602.78	-210.889	-211.056
		-7602.54	-213.546	-215.285			-7602.54	-213.497	-214.961			-7602.54	-214.285	-214.772			-7602.54	-211.379	-210.636
		-7602.29	-213.589	-215.858			-7602.29	-213.975	-214.846			-7602.29	-214.846	-214.417			-7602.29	-212.192	-210.603
		-7602.05	-213.617	-215.793			-7602.05	-213.91	-214.592			-7602.05	-215.295	-214.203			-7602.05	-212.339	-210.705
		-7601.81	-213.484	-214.846			-7601.81	-213.506	-214.336			-7601.81	-215.638	-214.242			-7601.81	-211.646	-210.641
		-7601.56	-213.43	-214.049			-7601.56	-213.32	-214.304			-7601.56	-215.896	-214.616			-7601.56	-211.02	-210.462
		-7601.32	-213.738	-214.046			-7601.32	-213.66	-214.51			-7601.32	-215.764	-215.223			-7601.32	-210.894	-210.516
		-7601.07	-214.353	-214.681			-7601.07	-214.334	-214.7			-7601.07	-215.134	-215.627			-7601.07	-210.943	-210.991
		-7600.83	-214.825	-215.22			-7600.83	-214.59	-214.655			-7600.83	-214.525	-215.513			-7600.83	-210.686	-211.62
		-7600.59	-214.759	-215.16			-7600.59	-213.975	-214.473			-7600.59	-214.388	-215.276			-7600.59	-210.276	-211.798
		-7600.34	-214.356	-214.931			-7600.34	-213.209	-214.336			-7600.34	-214.618	-215.414			-7600.34	-210.228	-211.417
		-7600.1	-214.07	-214.913			-7600.1	-213.116	-214.262			-7600.1	-214.623	-215.87			-7600.1	-210.683	-211.028
		-7599.85	-214.151	-214.884			-7599.85	-213.976	-214.206			-7599.85	-214.036	-216.07			-7599.85	-211.237	-210.957
		-7599.61	-214.603	-214.585			-7599.61	-215.313	-214.208			-7599.61	-213.277	-215.685			-7599.61	-211.355	-211.053
		-7599.37	-215.158	-214.245			-7599.37	-215.452	-214.284			-7599.37	-212.88	-215.084			-7599.37	-211.147	-211.051
		-7599.12	-215.326	-214.206			-7599.12	-214.023	-214.306			-7599.12	-213.053	-214.611			-7599.12	-211.065	-210.985
		-7598.88	-214.946	-214.487			-7598.88	-212.772	-214.145			-7598.88	-213.77	-214.32			-7598.88	-211.214	-211.053
		-7598.63	-214.453	-214.785			-7598.63	-212.444	-213.918			-7598.63	-214.757	-214.263			-7598.63	-211.425	-211.26
		-7598.39	-214.225	-214.745			-7598.39	-212.911	-213.857			-7598.39	-215.402	-214.567			-7598.39	-211.629	-211.441
		-7598.14	-214.223	-214.356			-7598.14	-213.655	-214.015			-7598.14	-215.263	-215.147			-7598.14	-211.856	-211.568
		-7597.9	-214.201	-213.954			-7597.9	-214.12	-214.165			-7597.9	-214.805	-215.462			-7597.9	-211.906	-211.739
		-7597.66	-214.102	-213.872			-7597.66	-214.202	-214.066			-7597.66	-214.685	-215.091			-7597.66	-211.469	-211.827
		-7597.41	-214.111	-214.208			-7597.41	-214.005	-213.863			-7597.41	-215.027	-214.553			-7597.41	-210.723	-211.534
		-7597.17	-214.288	-214.713			-7597.17	-213.555	-213.948			-7597.17	-215.435	-214.54			-7597.17	-210.192	-210.979
		-7596.92	-214.346	-214.922			-7596.92	-213.145	-214.445			-7596.92	-215.462	-215.221			-7596.92	-210.19	-210.659
		-7596.68	-213.94	-214.715			-7596.68	-213.241	-214.821			-7596.68	-215.241	-216.145			-7596.68	-210.689	-210.858
		-7596.44	-213.179	-214.427			-7596.44	-213.949	-214.305			-7596.44	-215.148	-216.433			-7596.44	-211.331	-211.429
		-7596.19	-212.474	-214.251			-7596.19	-214.611	-213.272			-7596.19	-215.185	-215.905			-7596.19	-211.62	-211.878
		-7595.95	-212.118	-214.093			-7595.95	-214.379	-212.643			-7595.95	-215.096	-215.229			-7595.95	-211.522	-211.901
		-7595.7	-212.216	-213.945			-7595.7	-213.786	-212.739			-7595.7	-214.872	-214.803			-7595.7	-211.511	-211.76
		-7595.46	-212.724	-214.03			-7595.46	-213.662	-213.294			-7595.46	-214.796	-214.652			-7595.46	-211.865	-211.742
		-7595.21	-213.409	-214.49			-7595.21	-213.772	-213.741			-7595.21	-214.992	-214.716			-7595.21	-212.288	-211.738
		-7594.97	-213.898	-215.089			-7594.97	-213.253	-213.865			-7594.97	-215.239	-214.889			-7594.97	-212.202	-211.496
		-7594.73	-214.023	-215.343			-7594.73	-212.28	-213.968			-7594.73	-215.243	-214.978			-7594.73	-211.707	-211.09
		-7594.48	-213.958	-215.156			-7594.48	-211.833	-214.102			-7594.48	-215.052	-214.849			-7594.48	-211.439	-210.849
		-7594.24	-213.83	-214.896			-7594.24	-212.332	-213.937			-7594.24	-214.925	-214.622			-7594.24	-211.639	-210.935
		-7593.99	-213.571	-214.748			-7593.99	-213.349	-213.534			-7593.99	-214.906	-214.523			-7593.99	-211.979	-211.202
		-7593.75	-213.247	-214.61			-7593.75	-213.589	-213.378			-7593.75	-214.8	-214.63			-7593.75	-212.006	-211.336
		-7593.51	-213.114	-214.432			-7593.51	-212.742	-213.609			-7593.51	-214.489	-214.865			-7593.51	-211.791	-211.225
		-7593.26	-213.254	-214.372			-7593.26	-212.057	-213.779			-7593.26	-214.152	-215.123			-7593.26	-211.667	-211.076
		-7593.02	-213.361	-214.595			-7593.02	-212.183	-213.505			-7593.02	-214.066	-215.334			-7593.02	-211.627	-211.106
		-7592.77	-213.129	-215.093			-7592.77	-212.967	-213.164			-7592.77	-214.349	-215.456			-7592.77	-211.469	-211.379
		-7592.53	-212.834	-215.639			-7592.53	-213.678	-213.202			-7592.53	-214.835	-215.557			-7592.53	-211.264	-211.863
		-7592.29	-212.953	-215.882			-7592.29	-213.575	-213.458			-7592.29	-215.083	-215.802			-7592.29	-211.278	-212.414
		-7592.04	-213.493	-215.663			-7592.04	-212.908	-213.413			-7592.04	-214.757	-216.149			-7592.04	-211.545	-212.612
		-7591.8	-213.822	-215.212			-7591.8	-212.341	-213.064			-7591.8	-214.082	-216.149			-7591.8	-211.762	-212.071
		-7591.55	-213.47	-214.851			-7591.55	-212.152	-212.955			-7591.55	-213.508	-215.584			-7591.55	-211.646	-211.168
		-7591.31	-212.995	-214.693			-7591.31	-212.293	-213.399			-7591.31	-213.258	-215.033			-7591.31	-211.288	-210.571
		-7591.06	-212.99	-214.662			-7591.06	-212.568	-214.235			-7591.06	-213.353	-215.078			-7591.06	-210.948	-210.524
		-7590.82	-213.333	-214.673			-7590.82	-212.785	-214.96			-7590.82	-213.732	-215.718			-7590.82	-210.808	-210.813
		-7590.58	-213.433	-214.731			-7590.58	-212.88	-215.085			-7590.58	-214.281	-216.297			-7590.58	-211.007	-211.046
		-7590.33	-213.158	-214.781			-7590.33	-212.849	-214.522			-7590.33	-214.738	-216.161			-7590.33	-211.616	-211.158
		-7590.09	-213.063	-214.623			-7590.09	-212.65	-213.631			-7590.09	-214.741	-215.615			-7590.09	-212.398	-211.434
		-7589.84	-213.448	-214.184			-7589.84	-212.327	-212.958			-7589.84	-214.284	-215.109			-7589.84	-212.659	-211.899
		-7589.6	-213.91	-213.748			-7589.6	-212.106	-212.901			-7589.6	-213.847	-214.64			-7589.6	-212.075	-212.089
		-7589.36	-213.813	-213.661			-7589.36	-212.21	-213.541			-7589.36	-213.862	-214.287			-7589.36	-211.31	-211.793
		-7589.11	-213.353	-214.014			-7589.11	-212.664	-214.498			-7589.11	-214.405	-214.423			-7589.11	-210.972	-211.559
		-7588.87	-213.178	-214.579			-7588.87	-213.268	-214.956			-7588.87	-215.132	-215.264			-7588.87	-211.154	-211.845
		-7588.62	-213.45	-214.931			-7588.62	-213.781	-214.648			-7588.62	-215.477	-216.281			-7588.62	-211.615	-212.404
		-7588.38	-213.814	-214.845			-7588.38	-214.103	-214.237			-7588.38	-215.367	-216.276			-7588.38	-212.008	-212.417
		-7588.13	-213.863	-214.494			-7588.13	-214.135	-214.204			-7588.13	-215.268	-215.472			-7588.13	-212.146	-211.703
		-7587.89	-213.649	-214.148			-7587.89	-213.761	-214.538			-7587.89	-215.372	-215.064			-7587.89	-212.07	-211.025
		-7587.65	-213.471	-213.966			-7587.65	-213.234	-214.944			-7587.65	-215.353	-215.243			-7587.65	-211.845	-210.849
		-7587.4	-213.509	-214			-7587.4	-213.079	-215.036			-7587.4	-214.902	-215.285			-7587.4	-211.498	-211.086
		-7587.16	-213.844	-214.18			-7587.16	-213.568	-214.663			-7587.16	-214.298	-214.728			-7587.16	-211.132	-211.373
		-7586.91	-214.457	-214.306			-7586.91	-214.334	-214.157			-7586.91	-214.011	-214.207			-7586.91	-210.922	-211.444
		-7586.67	-214.98	-214.226			-7586.67	-214.344	-214.012			-7586.67	-214.21	-214.344			-7586.67	-210.945	-211.374
		-7586.43	-214.825	-214.064			-7586.43	-213.432	-214.465			-7586.43	-214.689	-215.087			-7586.43	-211.08	-211.35
		-7586.18	-214.139	-214.07			-7586.18	-212.648	-215.249			-7586.18	-214.986	-215.727			-7586.18	-211.118	-211.401
		-7585.94	-213.656	-214.316			-7585.94	-212.572	-215.524			-7585.94	-214.825	-215.592			-7585.94	-211.02	-211.428
		-7585.69	-213.708	-214.592			-7585.69	-213.078	-214.909			-7585.69	-214.467	-215.043			-7585.69	-210.916	-211.372
		-7585.45	-214.052	-214.661			-7585.45	-213.623	-214.147			-7585.45	-214.308	-214.697			-7585.45	-210.848	-211.286
		-7585.21	-214.2	-214.611			-7585.21	-213.795	-213.815			-7585.21	-214.44	-214.703			-7585.21	-210.742	-211.212
		-7584.96	-214.06	-214.74			-7584.96	-213.783	-213.899			-7584.96	-214.584	-214.943			-7584.96	-210.668	-211.099
		-7584.72	-213.997	-215.146			-7584.72	-213.849	-214.156			-7584.72	-214.389	-215.287			-7584.72	-210.852	-210.917
		-7584.47	-214.185	-215.593			-7584.47	-213.85	-214.476			-7584.47	-213.966	-215.635			-7584.47	-211.338	-210.809
		-7584.23	-214.427	-215.799			-7584.23	-213.589	-214.855			-7584.23	-213.801	-215.787			-7584.23	-211.753	-210.989
		-7583.98	-214.507	-215.825			-7583.98	-213.278	-215.029			-7583.98	-214.215	-215.51			-7583.98	-211.684	-211.485
		-7583.74	-214.527	-215.886			-7583.74	-213.276	-214.622			-7583.74	-215.077	-214.902			-7583.74	-211.35	-211.973
		-7583.5	-214.67	-215.947			-7583.5	-213.695	-213.919			-7583.5	-215.682	-214.4			-7583.5	-211.141	-211.996
		-7583.25	-214.817	-215.823			-7583.25	-214.326	-213.578			-7583.25	-215.404	-214.35			-7583.25	-210.992	-211.618
		-7583.01	-214.602	-215.575			-7583.01	-214.747	-213.868			-7583.01	-214.736	-214.763			-7583.01	-210.703	-211.322
		-7582.76	-213.955	-215.464			-7582.76	-214.68	-214.491			-7582.76	-214.388	-215.26			-7582.76	-210.511	-211.351
		-7582.52	-213.269	-215.574			-7582.52	-214.307	-214.735			-7582.52	-214.486	-215.365			-7582.52	-210.828	-211.556
		-7582.28	-212.934	-215.712			-7582.28	-214.012	-214.355			-7582.28	-214.694	-215.14			-7582.28	-211.604	-211.62
		-7582.03	-213.045	-215.637			-7582.03	-213.98	-213.867			-7582.03	-214.587	-214.98			-7582.03	-212.038	-211.44
		-7581.79	-213.391	-215.329			-7581.79	-214.045	-213.629			-7581.79	-214.18	-214.948			-7581.79	-211.61	-211.184
		-7581.54	-213.597	-214.926			-7581.54	-213.832	-213.6			-7581.54	-213.899	-214.814			-7581.54	-211.106	-210.978
		-7581.3	-213.567	-214.58			-7581.3	-213.289	-213.687			-7581.3	-214.103	-214.551			-7581.3	-211.136	-210.786
		-7581.05	-213.609	-214.442			-7581.05	-212.821	-213.915			-7581.05	-214.825	-214.43			-7581.05	-211.361	-210.557
		-7580.81	-213.947	-214.588			-7580.81	-212.764	-214.242			-7580.81	-215.601	-214.634			-7580.81	-211.102	-210.346
		-7580.57	-214.389	-214.854			-7580.57	-213.113	-214.424			-7580.57	-215.657	-215.075			-7580.57	-210.564	-210.241
		-7580.32	-214.567	-214.84			-7580.32	-213.571	-214.341			-7580.32	-215.076	-215.531			-7580.32	-210.455	-210.273
		-7580.08	-214.513	-214.415			-7580.08	-213.81	-214.264			-7580.08	-214.635	-215.853			-7580.08	-210.899	-210.452
		-7579.83	-214.554	-213.966			-7579.83	-213.798	-214.477			-7579.83	-214.551	-215.979			-7579.83	-211.267	-210.834
		-7579.59	-214.724	-213.877			-7579.59	-213.725	-214.859			-7579.59	-214.341	-215.891			-7579.59	-210.996	-211.413
		-7579.35	-214.763	-214.176			-7579.35	-213.759	-214.926			-7579.35	-213.651	-215.723			-7579.35	-210.609	-211.869
		-7579.1	-214.619	-214.575			-7579.1	-213.969	-214.446			-7579.1	-212.977	-215.679			-7579.1	-210.798	-211.714
		-7578.86	-214.49	-214.718			-7578.86	-214.273	-213.767			-7578.86	-212.95	-215.782			-7578.86	-211.575	-211.137
		-7578.61	-214.341	-214.529			-7578.61	-214.375	-213.282			-7578.61	-213.733	-215.864			-7578.61	-212.193	-210.877
		-7578.37	-213.938	-214.206			-7578.37	-214.098	-213.13			-7578.37	-214.808	-215.841			-7578.37	-211.933	-211.367
		-7578.12	-213.388	-213.971			-7578.12	-213.761	-213.313			-7578.12	-215.046	-215.79			-7578.12	-211.272	-212.395
		-7577.88	-213.074	-213.989			-7577.88	-213.78	-213.799			-7577.88	-214.385	-215.687			-7577.88	-210.9	-212.926
		-7577.64	-213.14	-214.326			-7577.64	-214.105	-214.509			-7577.64	-213.921	-215.404			-7577.64	-210.888	-212.286
		-7577.39	-213.389	-214.843			-7577.39	-214.134	-215.21			-7577.39	-214.173	-215			-7577.39	-210.952	-211.399
		-7577.15	-213.599	-215.17			-7577.15	-213.532	-215.486			-7577.15	-214.941	-214.669			-7577.15	-210.924	-211.006
		-7576.9	-213.816	-215.039			-7576.9	-212.879	-215.151			-7576.9	-215.515	-214.433			-7576.9	-210.952	-211.075
		-7576.66	-214.057	-214.651			-7576.66	-212.748	-214.599			-7576.66	-215.306	-214.208			-7576.66	-211.237	-211.318
		-7576.42	-213.983	-214.335			-7576.42	-213.14	-214.294			-7576.42	-214.616	-214.117			-7576.42	-211.727	-211.629
		-7576.17	-213.465	-214.169			-7576.17	-213.553	-214.263			-7576.17	-214.034	-214.428			-7576.17	-212.103	-212.048
		-7575.93	-213.056	-214.06			-7575.93	-213.494	-214.112			-7575.93	-213.847	-215.155			-7575.93	-212.141	-212.318
		-7575.68	-213.289	-213.989			-7575.68	-213.132	-213.612			-7575.68	-214.114	-215.771			-7575.68	-211.998	-212.002
		-7575.44	-214.138	-214.092			-7575.44	-212.852	-213.151			-7575.44	-214.699	-215.743			-7575.44	-211.887	-211.346
		-7575.2	-214.879	-214.478			-7575.2	-212.692	-213.206			-7575.2	-215.199	-215.495			-7575.2	-211.746	-211.052
		-7574.95	-214.785	-215.006			-7574.95	-212.532	-213.812			-7574.95	-215.149	-215.626			-7574.95	-211.442	-211.451
		-7574.71	-214.339	-215.233			-7574.71	-212.472	-214.449			-7574.71	-214.648	-215.998			-7574.71	-211.099	-212.293
		-7574.46	-214.253	-214.88			-7574.46	-212.779	-214.522			-7574.46	-214.227	-215.984			-7574.46	-210.985	-212.789
		-7574.22	-214.547	-214.278			-7574.22	-213.548	-214.26			-7574.22	-214.202	-215.538			-7574.22	-211.201	-212.488
		-7573.97	-214.8	-213.885			-7573.97	-214.399	-214.142			-7573.97	-214.507	-215.211			-7573.97	-211.579	-211.931
		-7573.73	-214.708	-213.824			-7573.73	-214.567	-214.083			-7573.73	-214.819	-215.146			-7573.73	-211.846	-211.584
		-7573.49	-214.388	-213.909			-7573.49	-213.955	-213.761			-7573.49	-214.89	-214.969			-7573.49	-211.89	-211.407
		-7573.24	-214.1	-213.908			-7573.24	-213.28	-213.305			-7573.24	-214.828	-214.49			-7573.24	-211.796	-211.254
		-7573	-214.023	-213.847			-7573	-212.965	-213.106			-7573	-214.865	-214.074			-7573	-211.635	-211.155
		-7572.75	-214.194	-213.961			-7572.75	-212.92	-213.261			-7572.75	-215.018	-214.118			-7572.75	-211.412	-211.153
		-7572.51	-214.369	-214.348			-7572.51	-212.847	-213.529			-7572.51	-215.102	-214.697			-7572.51	-211.158	-211.084
		-7572.27	-214.142	-214.76			-7572.27	-212.645	-213.63			-7572.27	-215.009	-215.534			-7572.27	-210.951	-210.803
		-7572.02	-213.555	-214.797			-7572.02	-212.555	-213.543			-7572.02	-214.855	-216.069			-7572.02	-210.868	-210.533
		-7571.78	-213.106	-214.48			-7571.78	-212.83	-213.413			-7571.78	-214.823	-215.959			-7571.78	-210.955	-210.632
		-7571.53	-213.092	-214.25			-7571.53	-213.39	-213.386			-7571.53	-214.989	-215.548			-7571.53	-211.191	-211.128
		-7571.29	-213.403	-214.363			-7571.29	-213.742	-213.591			-7571.29	-215.277	-215.327			-7571.29	-211.422	-211.53
		-7571.04	-213.731	-214.643			-7571.04	-213.531	-214.024			-7571.04	-215.429	-215.381			-7571.04	-211.45	-211.323
		-7570.8	-213.957	-214.686			-7570.8	-213.179	-214.35			-7570.8	-215.196	-215.435			-7570.8	-211.271	-210.843
		-7570.56	-214.175	-214.424			-7570.56	-213.267	-214.18			-7570.56	-214.754	-215.289			-7570.56	-211.096	-210.724
		-7570.31	-214.318	-214.216			-7570.31	-213.913	-213.717			-7570.31	-214.607	-215.136			-7570.31	-211.052	-211.085
		-7570.07	-214.163	-214.276			-7570.07	-214.683	-213.446			-7570.07	-215.103	-215.175			-7570.07	-211.032	-211.504
		-7569.82	-213.789	-214.399			-7569.82	-214.95	-213.469			-7569.82	-216.075	-215.208			-7569.82	-210.886	-211.498
		-7569.58	-213.516	-214.259			-7569.58	-214.731	-213.537			-7569.58	-216.547	-214.944			-7569.58	-210.689	-211.187
		-7569.34	-213.474	-213.959			-7569.34	-214.458	-213.525			-7569.34	-215.778	-214.6			-7569.34	-210.664	-210.958
		-7569.09	-213.551	-213.893			-7569.09	-214.225	-213.633			-7569.09	-214.637	-214.627			-7569.09	-210.914	-210.883
		-7568.85	-213.669	-214.215			-7568.85	-213.958	-213.989			-7568.85	-213.929	-215.089			-7568.85	-211.319	-210.853
		-7568.6	-213.889	-214.673			-7568.6	-213.769	-214.357			-7568.6	-213.725	-215.541			-7568.6	-211.638	-210.899
		-7568.36	-214.186	-214.871			-7568.36	-213.755	-214.434			-7568.36	-213.825	-215.606			-7568.36	-211.725	-211.139
		-7568.12	-214.336	-214.767			-7568.12	-213.694	-214.341			-7568.12	-214.1	-215.625			-7568.12	-211.638	-211.476
		-7567.87	-214.226	-214.598			-7567.87	-213.337	-214.37			-7567.87	-214.516	-216.018			-7567.87	-211.499	-211.61
		-7567.63	-214.041	-214.439			-7567.63	-212.927	-214.518			-7567.63	-214.911	-216.43			-7567.63	-211.349	-211.508
		-7567.38	-213.925	-214.27			-7567.38	-212.88	-214.59			-7567.38	-214.985	-215.982			-7567.38	-211.138	-211.518
		-7567.14	-213.806	-214.221			-7567.14	-213.218	-214.51			-7567.14	-214.752	-214.874			-7567.14	-210.822	-211.859
		-7566.89	-213.645	-214.444			-7566.89	-213.504	-214.304			-7566.89	-214.595	-214.082			-7566.89	-210.486	-212.268
		-7566.65	-213.578	-214.808			-7566.65	-213.429	-213.946			-7566.65	-214.752	-214.046			-7566.65	-210.327	-212.223
		-7566.41	-213.669	-214.912			-7566.41	-213.328	-213.512			-7566.41	-215.07	-214.663			-7566.41	-210.501	-211.697
		-7566.16	-213.762	-214.658			-7566.16	-213.539	-213.217			-7566.16	-215.182	-215.387			-7566.16	-210.975	-211.182
		-7565.92	-213.709	-214.45			-7565.92	-213.84	-213.175			-7565.92	-214.943	-215.548			-7565.92	-211.44	-211.013
		-7565.67	-213.623	-214.571			-7565.67	-213.78	-213.267			-7565.67	-214.562	-215.228			-7565.67	-211.507	-211.221
		-7565.43	-213.657	-214.841			-7565.43	-213.473	-213.345			-7565.43	-214.279	-215.047			-7565.43	-211.206	-211.66
		-7565.19	-213.755	-214.852			-7565.19	-213.33	-213.459			-7565.19	-214.223	-215.226			-7565.19	-210.977	-212.053
		-7564.94	-213.827	-214.552			-7564.94	-213.31	-213.708			-7564.94	-214.437	-215.42			-7564.94	-211.151	-212.098
		-7564.7	-213.986	-214.27			-7564.7	-213.06	-213.964			-7564.7	-214.815	-215.237			-7564.7	-211.691	-211.78
		-7564.45	-214.334	-214.193			-7564.45	-212.636	-214.037			-7564.45	-215.029	-214.913			-7564.45	-212.126	-211.422
		-7564.21	-214.614	-214.253			-7564.21	-212.483	-214.055			-7564.21	-214.806	-214.917			-7564.21	-211.943	-211.242
		-7563.96	-214.468	-214.347			-7563.96	-212.793	-214.282			-7563.96	-214.362	-215.235			-7563.96	-211.409	-211.064
		-7563.72	-214.139	-214.481			-7563.72	-213.252	-214.636			-7563.72	-214.126	-215.301			-7563.72	-211.19	-210.586
		-7563.48	-214.157	-214.648			-7563.48	-213.339	-214.707			-7563.48	-214.248	-214.842			-7563.48	-211.539	-209.936
		-7563.23	-214.584	-214.714			-7563.23	-213.053	-214.421			-7563.23	-214.49	-214.431			-7563.23	-212.094	-209.586
		-7562.99	-214.84	-214.581			-7562.99	-212.852	-214.151			-7562.99	-214.468	-214.603			-7562.99	-212.155	-209.835
		-7562.74	-214.42	-214.375			-7562.74	-213.008	-214.024			-7562.74	-214.17	-215.275			-7562.74	-211.739	-210.622
		-7562.5	-213.777	-214.303			-7562.5	-213.474	-213.775			-7562.5	-213.981	-215.755			-7562.5	-211.568	-211.506
		-7562.26	-213.545	-214.423			-7562.26	-214.023	-213.307			-7562.26	-214.203	-215.55			-7562.26	-211.922	-211.966
		-7562.01	-213.871	-214.62			-7562.01	-214.353	-212.97			-7562.01	-214.829	-215.197			-7562.01	-212.245	-211.996
		-7561.77	-214.448	-214.737			-7561.77	-214.285	-213.095			-7561.77	-215.524	-215.288			-7561.77	-211.801	-211.911
		-7561.52	-214.709	-214.715			-7561.52	-213.959	-213.633			-7561.52	-215.78	-215.767			-7561.52	-211.033	-211.83
		-7561.28	-214.406	-214.603			-7561.28	-213.654	-214.138			-7561.28	-215.423	-216.062			-7561.28	-210.821	-211.786
		-7561.04	-213.964	-214.488			-7561.04	-213.48	-214.206			-7561.04	-214.829	-215.809			-7561.04	-211.422	-211.839
		-7560.79	-213.892	-214.436			-7560.79	-213.35	-214.042			-7560.79	-214.479	-215.399			-7560.79	-212.337	-211.886
		-7560.55	-214.337	-214.453			-7560.55	-213.179	-214.076			-7560.55	-214.633	-215.295			-7560.55	-212.521	-211.662
		-7560.3	-214.989	-214.452			-7560.3	-212.996	-214.323			-7560.3	-215.224	-215.543			-7560.3	-211.899	-211.232
		-7560.06	-215.268	-214.329			-7560.06	-212.863	-214.322			-7560.06	-215.703	-215.828			-7560.06	-211.398	-211.024
		-7559.81	-215.064	-214.096			-7559.81	-212.809	-213.782			-7559.81	-215.394	-215.793			-7559.81	-211.403	-211.243
		-7559.57	-214.763	-213.872			-7559.57	-212.875	-213.154			-7559.57	-214.551	-215.422			-7559.57	-211.701	-211.551
		-7559.33	-214.455	-213.751			-7559.33	-213.077	-213.028			-7559.33	-213.91	-214.971			-7559.33	-211.984	-211.421
		-7559.08	-213.998	-213.742			-7559.08	-213.285	-213.555			-7559.08	-213.75	-214.643			-7559.08	-212.234	-211.018
		-7558.84	-213.597	-213.832			-7558.84	-213.276	-214.285			-7558.84	-213.936	-214.535			-7558.84	-212.464	-210.932
		-7558.59	-213.667	-214.02			-7558.59	-213.076	-214.356			-7558.59	-214.219	-214.699			-7558.59	-212.328	-211.312
		-7558.35	-214.251	-214.253			-7558.35	-212.984	-213.769			-7558.35	-214.479	-215.106			-7558.35	-211.633	-211.666
		-7558.11	-214.708	-214.371			-7558.11	-213.194	-213.379			-7558.11	-214.66	-215.518			-7558.11	-210.897	-211.448
		-7557.86	-214.388	-214.284			-7557.86	-213.591	-213.579			-7557.86	-214.573	-215.598			-7557.86	-210.661	-210.931
		-7557.62	-213.849	-214.147			-7557.62	-213.87	-214.109			-7557.62	-214.093	-215.37			-7557.62	-210.959	-210.692
		-7557.37	-213.874	-214.156			-7557.37	-213.84	-214.439			-7557.37	-213.473	-215.253			-7557.37	-211.315	-210.9
		-7557.13	-214.479	-214.236			-7557.13	-213.519	-214.484			-7557.13	-213.094	-215.48			-7557.13	-211.233	-211.372
		-7556.88	-214.935	-214.085			-7556.88	-213.018	-214.578			-7556.88	-213.156	-215.746			-7556.88	-210.948	-211.85
		-7556.64	-214.659	-213.647			-7556.64	-212.53	-214.689			-7556.64	-213.673	-215.455			-7556.64	-210.988	-212.192
		-7556.4	-214.146	-213.278			-7556.4	-212.27	-214.397			-7556.4	-214.49	-214.655			-7556.4	-211.385	-212.337
		-7556.15	-213.952	-213.297			-7556.15	-212.274	-213.732			-7556.15	-215.185	-214			-7556.15	-211.6	-212.229
		-7555.91	-214.05	-213.685			-7555.91	-212.342	-213.247			-7555.91	-215.23	-213.895			-7555.91	-211.274	-211.91
		-7555.66	-214.148	-214.125			-7555.66	-212.298	-213.268			-7555.66	-214.766	-214.313			-7555.66	-210.869	-211.55
		-7555.42	-214.092	-214.355			-7555.42	-212.305	-213.655			-7555.42	-214.517	-214.91			-7555.42	-210.868	-211.328
		-7555.18	-213.91	-214.505			-7555.18	-212.677	-213.953			-7555.18	-214.908	-215.259			-7555.18	-211.157	-211.321
		-7554.93	-213.678	-214.813			-7554.93	-213.432	-213.853			-7554.93	-215.703	-215.294			-7554.93	-211.187	-211.457
		-7554.69	-213.558	-215.174			-7554.69	-214.022	-213.583			-7554.69	-216.023	-215.312			-7554.69	-210.783	-211.541
		-7554.44	-213.758	-215.197			-7554.44	-213.82	-213.545			-7554.44	-215.506	-215.507			-7554.44	-210.444	-211.473
		-7554.2	-214.282	-214.808			-7554.2	-213.174	-213.905			-7554.2	-214.925	-215.795			-7554.2	-210.584	-211.414
		-7553.96	-214.704	-214.387			-7553.96	-212.817	-214.462			-7553.96	-214.742	-215.957			-7553.96	-211.158	-211.547
		-7553.71	-214.507	-214.218			-7553.71	-212.98	-214.651			-7553.71	-214.689	-215.922			-7553.71	-211.77	-211.772
		-7553.47	-213.883	-214.272			-7553.47	-213.387	-214.161			-7553.47	-214.398	-215.844			-7553.47	-212.048	-211.808
		-7553.22	-213.402	-214.38			-7553.22	-213.525	-213.516			-7553.22	-214.043	-215.872			-7553.22	-212.006	-211.684
		-7552.98	-213.31	-214.461			-7552.98	-213.275	-213.349			-7552.98	-213.999	-215.95			-7552.98	-211.803	-211.735
		-7552.73	-213.54	-214.556			-7552.73	-213.07	-213.852			-7552.73	-214.238	-215.839			-7552.73	-211.515	-211.999
		-7552.49	-213.942	-214.699			-7552.49	-213.235	-214.726			-7552.49	-214.376	-215.406			-7552.49	-211.255	-211.971
		-7552.25	-214.39	-214.845			-7552.25	-213.62	-215.306			-7552.25	-214.271	-214.859			-7552.25	-211.14	-211.347
		-7552	-214.723	-214.947			-7552	-213.789	-215.291			-7552	-214.268	-214.541			-7552	-211.081	-210.653
		-7551.76	-214.699	-214.983			-7551.76	-213.717	-215.052			-7551.76	-214.586	-214.64			-7551.76	-210.835	-210.414
		-7551.51	-214.274	-214.945			-7551.51	-213.901	-214.82			-7551.51	-214.883	-215.025			-7551.51	-210.425	-210.639
		-7551.27	-213.787	-214.865			-7551.27	-214.579	-214.548			-7551.27	-214.648	-215.206			-7551.27	-210.221	-210.978
		-7551.03	-213.649	-214.847			-7551.03	-215.193	-214.363			-7551.03	-214.092	-214.801			-7551.03	-210.537	-211.168
		-7550.78	-214.026	-214.944			-7550.78	-214.935	-214.497			-7550.78	-213.786	-214.198			-7550.78	-211.344	-211.319
		-7550.54	-214.684	-214.997			-7550.54	-214.279	-214.785			-7550.54	-213.868	-214.082			-7550.54	-212.199	-211.542
		-7550.29	-214.963	-214.784			-7550.29	-214.1	-214.607			-7550.29	-214.014	-214.828			-7550.29	-212.562	-211.646
		-7550.05	-214.51	-214.407			-7550.05	-214.434	-213.889			-7550.05	-213.931	-216.248			-7550.05	-212.51	-211.485
		-7549.8	-213.846	-214.216			-7549.8	-214.626	-213.351			-7549.8	-213.818	-216.966			-7549.8	-212.452	-211.307
		-7549.56	-213.459	-214.361			-7549.56	-214.327	-213.432			-7549.56	-214.043	-215.843			-7549.56	-212.449	-211.386
		-7549.32	-213.332	-214.61			-7549.32	-214.067	-213.904			-7549.32	-214.63	-214.431			-7549.32	-212.321	-211.669
		-7549.07	-213.239	-214.62			-7549.07	-214.193	-214.135			-7549.07	-215.17	-213.906			-7549.07	-212.072	-211.909
		-7548.83	-213.154	-214.429			-7548.83	-214.315	-213.997			-7548.83	-215.248	-214.374			-7548.83	-211.893	-212.075
		-7548.58	-213.245	-214.341			-7548.58	-213.941	-214.063			-7548.58	-215.003	-215.39			-7548.58	-211.816	-212.366
		-7548.34	-213.528	-214.434			-7548.34	-213.388	-214.568			-7548.34	-214.762	-216.058			-7548.34	-211.661	-212.779
		-7548.1	-213.763	-214.54			-7548.1	-213.189	-214.9			-7548.1	-214.555	-215.982			-7548.1	-211.34	-212.934
		-7547.85	-213.8	-214.597			-7547.85	-213.35	-214.399			-7547.85	-214.292	-215.76			-7547.85	-211.064	-212.571
		-7547.61	-213.817	-214.737			-7547.61	-213.481	-213.631			-7547.61	-214.055	-215.692			-7547.61	-211.108	-211.976
		-7547.36	-213.991	-214.915			-7547.36	-213.382	-213.36			-7547.36	-214.012	-215.405			-7547.36	-211.516	-211.504
		-7547.12	-214.219	-214.813			-7547.12	-213.28	-213.671			-7547.12	-214.192	-214.698			-7547.12	-212.002	-211.241
		-7546.88	-214.348	-214.412			-7546.88	-213.314	-214.122			-7546.88	-214.421	-214.018			-7546.88	-212.139	-211.161
		-7546.63	-214.453	-214.177			-7546.63	-213.279	-214.227			-7546.63	-214.46	-213.817			-7546.63	-211.925	-211.273
		-7546.39	-214.605	-214.456			-7546.39	-212.994	-213.986			-7546.39	-214.227	-214.182			-7546.39	-211.771	-211.572
		-7546.14	-214.582	-215.093			-7546.14	-212.631	-213.648			-7546.14	-213.877	-214.895			-7546.14	-211.877	-211.908
		-7545.9	-214.19	-215.456			-7545.9	-212.453	-213.329			-7545.9	-213.664	-215.584			-7545.9	-211.98	-212.028
		-7545.65	-213.691	-215.136			-7545.65	-212.521	-213.149			-7545.65	-213.757	-216.026			-7545.65	-211.699	-211.865
		-7545.41	-213.439	-214.495			-7545.41	-212.743	-213.287			-7545.41	-214.103	-216.316			-7545.41	-211.141	-211.617
		-7545.17	-213.482	-213.97			-7545.17	-213.011	-213.707			-7545.17	-214.419	-216.633			-7545.17	-210.725	-211.489
		-7544.92	-213.65	-213.695			-7544.92	-213.291	-213.927			-7544.92	-214.471	-216.956			-7544.92	-210.646	-211.517
		-7544.68	-213.815	-213.672			-7544.68	-213.622	-213.505			-7544.68	-214.424	-217.003			-7544.68	-210.814	-211.6
		-7544.43	-213.962	-213.849			-7544.43	-214.035	-212.859			-7544.43	-214.582	-216.543			-7544.43	-211.062	-211.592
		-7544.19	-214.029	-214.108			-7544.19	-214.371	-212.672			-7544.19	-214.929	-215.811			-7544.19	-211.311	-211.455
		-7543.95	-213.905	-214.356			-7543.95	-214.246	-213.175			-7543.95	-215.095	-215.258			-7543.95	-211.522	-211.338
		-7543.7	-213.656	-214.645			-7543.7	-213.602	-214.058			-7543.7	-214.847	-215.112			-7543.7	-211.623	-211.439
		-7543.46	-213.49	-215.038			-7543.46	-212.972	-214.598			-7543.46	-214.447	-215.293			-7543.46	-211.647	-211.78
		-7543.21	-213.509	-215.379			-7543.21	-212.818	-214.497			-7543.21	-214.237	-215.499			-7543.21	-211.759	-212.098
		-7542.97	-213.668	-215.458			-7542.97	-213.137	-214.239			-7542.97	-214.332	-215.436			-7542.97	-211.977	-212.091
		-7542.72	-213.886	-215.383			-7542.72	-213.498	-214.08			-7542.72	-214.7	-215.075			-7542.72	-212.013	-211.82
		-7542.48	-214.049	-215.358			-7542.48	-213.523	-213.813			-7542.48	-215.208	-214.633			-7542.48	-211.707	-211.502
		-7542.24	-213.98	-215.258			-7542.24	-213.419	-213.384			-7542.24	-215.545	-214.357			-7542.24	-211.412	-211.116
		-7541.99	-213.655	-214.881			-7541.99	-213.539	-213.141			-7541.99	-215.396	-214.393			-7541.99	-211.533	-210.603
		-7541.75	-213.35	-214.437			-7541.75	-213.795	-213.341			-7541.75	-214.958	-214.7			-7541.75	-212.019	-210.212
		-7541.5	-213.334	-214.247			-7541.5	-213.845	-213.799			-7541.5	-214.74	-215.033			-7541.5	-212.328	-210.295
		-7541.26	-213.552	-214.252			-7541.26	-213.718	-214.004			-7541.26	-214.926	-215.15			-7541.26	-212.082	-210.903
		-7541.02	-213.681	-214.153			-7541.02	-213.745	-213.824			-7541.02	-215.131	-215.114			-7541.02	-211.685	-211.558
		-7540.77	-213.594	-213.978			-7540.77	-213.949	-213.689			-7540.77	-214.796	-215.113			-7540.77	-211.641	-211.592
		-7540.53	-213.573	-214.111			-7540.53	-213.974	-213.868			-7540.53	-214.084	-215.108			-7540.53	-211.996	-211.162
		-7540.28	-213.854	-214.705			-7540.28	-213.689	-214.154			-7540.28	-213.649	-214.954			-7540.28	-212.381	-210.865
		-7540.04	-214.279	-215.304			-7540.04	-213.441	-214.2			-7540.04	-213.832	-214.777			-7540.04	-212.331	-210.778
		-7539.79	-214.454	-215.218			-7539.79	-213.484	-214.004			-7539.79	-214.538	-214.873			-7539.79	-211.815	-210.589
		-7539.55	-214.271	-214.609			-7539.55	-213.7	-213.78			-7539.55	-215.281	-215.302			-7539.55	-211.225	-210.23
		-7539.31	-213.937	-214.122			-7539.31	-213.841	-213.582			-7539.31	-215.492	-215.759			-7539.31	-210.87	-209.993
		-7539.06	-213.555	-214.015			-7539.06	-213.879	-213.405			-7539.06	-215.202	-215.928			-7539.06	-210.757	-210.078
		-7538.82	-213.155	-214.267			-7538.82	-213.921	-213.372			-7538.82	-214.869	-215.906			-7538.82	-210.656	-210.419
		-7538.57	-212.949	-214.768			-7538.57	-213.935	-213.594			-7538.57	-214.726	-215.853			-7538.57	-210.416	-210.864
		-7538.33	-213.206	-215.199			-7538.33	-213.812	-213.96			-7538.33	-214.712	-215.617			-7538.33	-210.219	-211.352
		-7538.09	-213.939	-215.104			-7538.09	-213.574	-214.233			-7538.09	-214.708	-215.137			-7538.09	-210.352	-211.793
		-7537.84	-214.631	-214.579			-7537.84	-213.318	-214.419			-7537.84	-214.714	-214.75			-7537.84	-210.835	-211.962
		-7537.6	-214.579	-214.188			-7537.6	-213.105	-214.732			-7537.6	-214.794	-214.763			-7537.6	-211.303	-211.793
		-7537.35	-214.068	-214.084			-7537.35	-213.031	-215.082			-7537.35	-214.914	-215.123			-7537.35	-211.314	-211.534
		-7537.11	-213.923	-213.883			-7537.11	-213.206	-214.948			-7537.11	-214.926	-215.536			-7537.11	-210.92	-211.372
		-7536.87	-214.404	-213.411			-7536.87	-213.55	-214.189			-7536.87	-214.769	-215.858			-7536.87	-210.494	-211.274
		-7536.62	-214.984	-213.163			-7536.62	-213.704	-213.383			-7536.62	-214.574	-216.177			-7536.62	-210.3	-211.237
		-7536.38	-214.767	-213.624			-7536.38	-213.474	-212.996			-7536.38	-214.452	-216.379			-7536.38	-210.489	-211.394
		-7536.13	-213.938	-214.622			-7536.13	-213.214	-213.104			-7536.13	-214.328	-216.173			-7536.13	-211.087	-211.752
		-7535.89	-213.404	-215.046			-7535.89	-213.327	-213.542			-7535.89	-214.079	-215.753			-7535.89	-211.741	-211.977
		-7535.64	-213.519	-214.326			-7535.64	-213.772	-214.03			-7535.64	-213.795	-215.614			-7535.64	-211.78	-211.743
		-7535.4	-214.033	-213.61			-7535.4	-214.097	-214.288			-7535.4	-213.725	-215.817			-7535.4	-211.289	-211.252
		-7535.16	-214.348	-213.708			-7535.16	-213.972	-214.258			-7535.16	-213.978	-215.895			-7535.16	-211.093	-210.91
		-7534.91	-214.138	-214.546			-7534.91	-213.607	-214.176			-7534.91	-214.365	-215.6			-7534.91	-211.484	-210.889
		-7534.67	-213.697	-215.343			-7534.67	-213.286	-214.275			-7534.67	-214.537	-215.404			-7534.67	-211.773	-211.175
		-7534.42	-213.369	-215.242			-7534.42	-213.059	-214.451			-7534.42	-214.444	-215.731			-7534.42	-211.155	-211.658
		-7534.18	-213.258	-214.599			-7534.18	-212.938	-214.323			-7534.18	-214.375	-216.33			-7534.18	-210.301	-212.05
		-7533.94	-213.379	-214.214			-7533.94	-212.997	-213.845			-7533.94	-214.433	-216.471			-7533.94	-210.148	-212.006
		-7533.69	-213.707	-214.348			-7533.69	-213.233	-213.492			-7533.69	-214.343	-216.109			-7533.69	-210.805	-211.672
		-7533.45	-214.09	-214.77			-7533.45	-213.483	-213.639			-7533.45	-213.893	-215.942			-7533.45	-211.579	-211.568
		-7533.2	-214.295	-214.973			-7533.2	-213.603	-214.161			-7533.2	-213.373	-216.184			-7533.2	-211.632	-211.875
		-7532.96	-214.28	-214.724			-7532.96	-213.649	-214.436			-7532.96	-213.193	-216.355			-7532.96	-211.292	-212.136
		-7532.71	-214.222	-214.395			-7532.71	-213.726	-214.063			-7532.71	-213.47	-216.079			-7532.71	-211.207	-211.803
		-7532.47	-214.207	-214.354			-7532.47	-213.817	-213.508			-7532.47	-214.011	-215.722			-7532.47	-211.292	-211.209
		-7532.23	-214.14	-214.552			-7532.23	-213.889	-213.293			-7532.23	-214.458	-215.61			-7532.23	-211.245	-211.001
		-7531.98	-214.007	-214.733			-7531.98	-213.994	-213.452			-7531.98	-214.523	-215.49			-7531.98	-211.273	-211.316
		-7531.74	-213.974	-214.882			-7531.74	-214.085	-213.684			-7531.74	-214.168	-215.055			-7531.74	-211.7	-211.817
		-7531.49	-214.152	-215.141			-7531.49	-213.917	-213.744			-7531.49	-213.642	-214.59			-7531.49	-212.19	-212.092
		-7531.25	-214.441	-215.233			-7531.25	-213.411	-213.715			-7531.25	-213.34	-214.513			-7531.25	-211.972	-212.07
		-7531.01	-214.641	-214.64			-7531.01	-212.924	-213.774			-7531.01	-213.526	-214.77			-7531.01	-211.262	-211.839
		-7530.76	-214.627	-213.663			-7530.76	-212.855	-213.918			-7530.76	-214.087	-214.855			-7530.76	-210.896	-211.456
		-7530.52	-214.327	-213.042			-7530.52	-213.321	-214.03			-7530.52	-214.464	-214.524			-7530.52	-211.048	-211.164
		-7530.27	-213.756	-213.063			-7530.27	-214.052	-214.072			-7530.27	-214.3	-214.204			-7530.27	-211.271	-211.299
		-7530.03	-213.207	-213.553			-7530.03	-214.447	-214.061			-7530.03	-214.043	-214.3			-7530.03	-211.236	-211.875
		-7529.79	-213.092	-214.163			-7529.79	-214.183	-213.922			-7529.79	-214.124	-214.751			-7529.79	-211.258	-212.282
		-7529.54	-213.595	-214.705			-7529.54	-213.666	-213.614			-7529.54	-214.284	-215.145			-7529.54	-211.651	-211.885
		-7529.3	-214.391	-215.145			-7529.3	-213.367	-213.36			-7529.3	-214.022	-215.164			-7529.3	-212.084	-211.196
		-7529.05	-214.638	-215.27			-7529.05	-213.361	-213.511			-7529.05	-213.571	-214.916			-7529.05	-211.892	-211.042
		-7528.81	-214.12	-214.947			-7528.81	-213.437	-214.245			-7528.81	-213.582	-214.629			-7528.81	-211.181	-211.628
		-7528.56	-213.63	-214.532			-7528.56	-213.387	-215.33			-7528.56	-214.244	-214.442			-7528.56	-210.562	-212.461
		-7528.32	-213.621	-214.359			-7528.32	-213.249	-215.98			-7528.32	-215.023	-214.476			-7528.32	-210.277	-212.6
		-7528.08	-213.837	-214.29			-7528.08	-213.182	-215.671			-7528.08	-215.094	-214.793			-7528.08	-210.301	-211.992
		-7527.83	-213.804	-213.991			-7527.83	-213.213	-214.967			-7527.83	-214.614	-215.249			-7527.83	-210.634	-211.431
		-7527.59	-213.553	-213.488			-7527.59	-213.25	-214.46			-7527.59	-214.286	-215.554			-7527.59	-211.253	-211.202
		-7527.34	-213.456	-213.12			-7527.34	-213.285	-214.249			-7527.34	-214.25	-215.637			-7527.34	-211.806	-211.041
		-7527.1	-213.498	-213.119			-7527.1	-213.417	-214.244			-7527.1	-214.224	-215.699			-7527.1	-211.743	-210.75
		-7526.86	-213.29	-213.575			-7526.86	-213.642	-214.354			-7526.86	-214.011	-215.769			-7526.86	-211.23	-210.563
		-7526.61	-212.795	-214.518			-7526.61	-213.722	-214.444			-7526.61	-213.683	-215.63			-7526.61	-210.988	-210.756
		-7526.37	-212.495	-215.697			-7526.37	-213.436	-214.36			-7526.37	-213.416	-215.328			-7526.37	-211.355	-211.216
		-7526.12	-212.743	-216.186			-7526.12	-212.915	-214.141			-7526.12	-213.393	-215.272			-7526.12	-212.027	-211.493
		-7525.88	-213.446	-215.514			-7525.88	-212.487	-213.993			-7525.88	-213.766	-215.697			-7525.88	-212.236	-211.437
		-7525.63	-214.151	-214.765			-7525.63	-212.367	-213.976			-7525.63	-214.467	-216.27			-7525.63	-211.759	-211.409
		-7525.39	-214.523	-214.735			-7525.39	-212.579	-213.95			-7525.39	-215.006	-216.257			-7525.39	-211.242	-211.527
		-7525.15	-214.707	-215.236			-7525.15	-212.978	-213.924			-7525.15	-214.911	-215.606			-7525.15	-211.106	-211.396
		-7524.9	-214.802	-215.42			-7524.9	-213.267	-214.206			-7524.9	-214.517	-215.007			-7524.9	-211.207	-210.888
		-7524.66	-214.571	-215.009			-7524.66	-213.224	-214.984			-7524.66	-214.367	-214.836			-7524.66	-211.155	-210.561
		-7524.41	-214.009	-214.739			-7524.41	-212.972	-215.68			-7524.41	-214.488	-215.016			-7524.41	-210.855	-210.899
		-7524.17	-213.528	-214.945			-7524.17	-212.82	-215.187			-7524.17	-214.557	-215.29			-7524.17	-210.625	-211.816
		-7523.93	-213.398	-215.096			-7523.93	-212.942	-213.999			-7523.93	-214.445	-215.424			-7523.93	-210.735	-212.608
		-7523.68	-213.533	-214.651			-7523.68	-213.326	-213.35			-7523.68	-214.314	-215.276			-7523.68	-211.131	-212.679
		-7523.44	-213.666	-214.063			-7523.44	-213.852	-213.566			-7523.44	-214.219	-214.866			-7523.44	-211.518	-212.426
		-7523.19	-213.653	-213.917			-7523.19	-214.275	-214.134			-7523.19	-214.07	-214.44			-7523.19	-211.714	-212.275
		-7522.95	-213.538	-214.154			-7522.95	-214.202	-214.114			-7522.95	-213.939	-214.268			-7522.95	-211.863	-212.091
		-7522.71	-213.416	-214.309			-7522.71	-213.525	-213.523			-7522.71	-214.023	-214.388			-7522.71	-212.099	-211.737
		-7522.46	-213.356	-214.188			-7522.46	-212.721	-213.241			-7522.46	-214.297	-214.58			-7522.46	-212.209	-211.391
		-7522.22	-213.382	-214.049			-7522.22	-212.291	-213.63			-7522.22	-214.467	-214.671			-7522.22	-211.87	-211.173
		-7521.97	-213.374	-214.018			-7521.97	-212.353	-214.273			-7521.97	-214.404	-214.854			-7521.97	-211.186	-211.013
		-7521.73	-213.152	-213.956			-7521.73	-212.672	-214.364			-7521.73	-214.341	-215.419			-7521.73	-210.559	-210.937
		-7521.48	-212.802	-213.869			-7521.48	-212.905	-213.891			-7521.48	-214.414	-216.206			-7521.48	-210.259	-211.14
		-7521.24	-212.669	-213.983			-7521.24	-212.977	-213.547			-7521.24	-214.441	-216.394			-7521.24	-210.368	-211.654
		-7521	-212.983	-214.292			-7521	-213.036	-213.606			-7521	-214.326	-215.662			-7521	-210.846	-212.103
		-7520.75	-213.633	-214.35			-7520.75	-213.076	-213.791			-7520.75	-214.338	-214.864			-7520.75	-211.467	-212.046
		-7520.51	-214.205	-213.867			-7520.51	-212.954	-213.748			-7520.51	-214.695	-214.578			-7520.51	-211.826	-211.639
		-7520.26	-214.4	-213.286			-7520.26	-212.743	-213.542			-7520.26	-215.104	-214.646			-7520.26	-211.745	-211.304
		-7520.02	-214.369	-213.11			-7520.02	-212.684	-213.501			-7520.02	-214.939	-214.56			-7520.02	-211.523	-211.198
		-7519.78	-214.359	-213.416			-7519.78	-212.814	-213.753			-7519.78	-214.231	-214.177			-7519.78	-211.396	-211.322
		-7519.53	-214.456	-213.925			-7519.53	-212.894	-214.148			-7519.53	-213.629	-213.898			-7519.53	-211.194	-211.663
		-7519.29	-214.674	-214.32			-7519.29	-212.796	-214.468			-7519.29	-213.504	-213.993			-7519.29	-210.757	-212.023
		-7519.04	-214.912	-214.577			-7519.04	-212.749	-214.665			-7519.04	-213.833	-214.269			-7519.04	-210.391	-211.954
		-7518.8	-214.814	-214.803			-7518.8	-212.972	-214.775			-7518.8	-214.362	-214.336			-7518.8	-210.523	-211.381
		-7518.55	-214.192	-214.888			-7518.55	-213.29	-214.658			-7518.55	-214.734	-214.203			-7518.55	-211.227	-210.825
		-7518.31	-213.48	-214.635			-7518.31	-213.299	-214.164			-7518.31	-214.75	-214.243			-7518.31	-212.042	-210.639
		-7518.07	-213.183	-214.197			-7518.07	-213.003	-213.535			-7518.07	-214.607	-214.576			-7518.07	-212.329	-210.701
		-7517.82	-213.385	-213.956			-7517.82	-212.825	-213.202			-7517.82	-214.642	-214.871			-7517.82	-212.193	-210.711
		-7517.58	-213.784	-214.129			-7517.58	-212.951	-213.349			-7517.58	-214.881	-214.799			-7517.58	-212.094	-210.668
		-7517.33	-214.018	-214.625			-7517.33	-213.148	-213.76			-7517.33	-214.897	-214.568			-7517.33	-211.957	-210.834
		-7517.09	-214.087	-215.053			-7517.09	-213.148	-213.927			-7517.09	-214.405	-214.508			-7517.09	-211.501	-211.25
		-7516.85	-214.149	-215.012			-7516.85	-213.126	-213.61			-7516.85	-213.855	-214.578			-7516.85	-210.912	-211.517
		-7516.6	-214.094	-214.597			-7516.6	-213.437	-213.147			-7516.6	-213.77	-214.579			-7516.6	-210.548	-211.233
		-7516.36	-213.747	-214.263			-7516.36	-214.047	-212.906			-7516.36	-214.096	-214.616			-7516.36	-210.43	-210.617
		-7516.11	-213.281	-214.291			-7516.11	-214.36	-213.002			-7516.11	-214.223	-214.998			-7516.11	-210.384	-210.139
		-7515.87	-213.001	-214.612			-7515.87	-213.942	-213.412			-7515.87	-213.818	-215.733			-7515.87	-210.41	-210.016
		-7515.62	-212.968	-214.899			-7515.62	-213.269	-214.041			-7515.62	-213.452	-216.272			-7515.62	-210.694	-210.215
		-7515.38	-213.011	-214.954			-7515.38	-212.92	-214.626			-7515.38	-213.678	-216.134			-7515.38	-211.243	-210.543
		-7515.14	-213	-214.992			-7515.14	-213.032	-214.779			-7515.14	-214.369	-215.701			-7515.14	-211.732	-210.739
		-7514.89	-213.015	-215.219			-7514.89	-213.449	-214.475			-7514.89	-214.737	-215.438			-7514.89	-211.904	-210.73
		-7514.65	-213.205	-215.362			-7514.65	-213.856	-214.122			-7514.65	-214.342	-215.282			-7514.65	-211.926	-210.752
		-7514.4	-213.583	-214.982			-7514.4	-213.883	-214			-7514.4	-213.813	-215.056			-7514.4	-211.95	-211.071
		-7514.16	-214.026	-214.332			-7514.16	-213.481	-214.099			-7514.16	-213.654	-214.892			-7514.16	-211.84	-211.667
		-7513.92	-214.425	-214.029			-7513.92	-213.116	-214.337			-7513.92	-213.788	-214.981			-7513.92	-211.603	-212.169
		-7513.67	-214.764	-214.255			-7513.67	-213.297	-214.665			-7513.67	-213.997	-215.189			-7513.67	-211.512	-212.234
		-7513.43	-214.917	-214.627			-7513.43	-214.071	-214.874			-7513.43	-214.306	-215.19			-7513.43	-211.591	-212.05
		-7513.18	-214.584	-214.649			-7513.18	-214.655	-214.62			-7513.18	-214.77	-215.008			-7513.18	-211.473	-212
		-7512.94	-213.812	-214.468			-7512.94	-214.117	-214.037			-7512.94	-215.04	-214.974			-7512.94	-211.066	-212.15
		-7512.7	-213.167	-214.539			-7512.7	-213.175	-213.683			-7512.7	-214.721	-215.183			-7512.7	-210.864	-212.253
		-7512.45	-213.116	-214.778			-7512.45	-212.847	-213.822			-7512.45	-214.158	-215.395			-7512.45	-211.191	-212.093
[truncated: 63,538 more rows]

## Sheet: Results
Results
	dielectic constant	incidence angle [deg]	sh RCP [mm]	sh LCP [mm]
T101
L	1.31466	75.3091	0	4.2
	1.34244	74.7217	0	2.3
	1.37926	74.1623	0	0
	1.3513	73.6292	0	1.2
	1.3857	73.1207	0	0
	1.37394	72.6355	0	0
	1.38492	72.1722	0	0
	1.37909	71.7295	0	0
	1.45063	71.3061	0	0
	1.41612	70.9009	0	0
	1.40385	70.513	0	0
	1.40417	70.1412	0	0
MS	1.4087	67.4985	0	0
	1.39687	67.4553	0.7	2.1
	1.55147	67.4124	0	0
	1.41824	67.3697	0.9	1.6
	1.35906	67.3273	0	0
	1.37355	67.2852	0	1.7
	1.47534	67.2433	0	0
	1.51628	67.2017	0	0
K1A	1.43449	64.3826	0	1
	1.38915	64.228	0	0
	1.47606	64.0779	0	0
	1.49757	63.9319	0	0
	1.47669	63.79	0	0
	1.55648	63.6521	0	0
	1.44791	63.5178	0	0
	1.46134	63.3872	0	0
	1.3849	63.26	0	0
	1.4904	63.1361	0	0
	1.41543	63.0155	0	0
	1.35285	62.8979	0	1.7
	1.49121	62.7832	0	0
	1.41272	62.6714	0	0.1
	1.44723	62.5624	0	0
	1.48897	62.456	0	0
	1.64394	62.3522	0	0
K1B	1.49464	62.2509	1.5	1.9
	1.27728	62.1519	0	3.8
	1.51316	62.0552	2.1	2.1
	1.52938	61.9608	2.2	2.1
	1.5095	61.8685	1.5	1.6
	1.39769	61.7783	0	2.4
	1.43644	61.6901	1.2	2.4
	1.48985	61.6038	1.8	2.2
	1.38376	61.5195	0	2
	1.57535	61.4369	1.6	0
	1.46334	61.3561	1.4	2.2
	1.58684	61.277	0.6	0
	1.70326	61.1996	1.5	0
	1.44083	61.1238	0	0.8
	1.56716	61.0495	0	0
	1.59471	60.9768	3.1	2.6
	1.62143	60.9055	1.2	0
	1.47836	60.8356	1.6	2.1
	1.4462	60.7671	1.4	2.3
	1.59062	60.7	1	0
	1.32616	60.6342	0	2.9
	1.64735	60.5696	1.5	0
	1.61864	60.5062	0	0
	1.76269	60.4441	2.2	0
T102
TF	1.39082	72.2162	4.5	3.3
	1.39819	72.131	4.1	2.6
	1.23527	72.0466	9	9.9
	1.32723	71.9627	7	7.2
	1.44075	71.8794	1.2	0
	1.34815	71.7968	0	0
	1.37026	71.7148	4.7	4.1
	1.28174	71.6333	5.6	6.6
	1.4304	71.5525	6.9	5.8
	1.31033	71.4722	3.4	4.1
	1.22072	71.3926	7.3	8.8
K2	1.50289	66.0283	0	0
	1.48438	65.7692	0	0
	1.40573	65.519	0	0
	1.39312	65.2771	0	0
	1.40261	65.0431	0	0
	1.48374	64.8169	0	0
	1.44657	64.5978	0	0
	1.46987	64.3857	0	0
	1.40714	64.1803	0	0
	1.52704	63.9812	0	0
	1.50712	63.7881	0	0
	1.49762	63.6009	0	0
	1.46747	63.4191	0	0
	1.43037	63.2427	0	0
	1.48679	63.0714	0	0
	1.55747	62.905	0	0
	1.3576	62.7433	0	1.1
	1.43658	62.586	0	0
	1.41437	62.4331	0	0
	1.4596	62.2843	0	0
	1.38946	62.1395	0	0.7
	1.33004	61.9985	0	1.9
	1.55687	61.8612	0	0
K3	1.51074	60.7706	0.1	1
	1.51006	60.6636	1.4	1.7
	1.53927	60.559	0	0
	1.417	60.4567	0	2.2
	1.58385	60.3568	0.6	0
	1.53926	60.2591	1.6	1.5
	1.6505	60.1636	0.3	0
	1.59434	60.0702	1.2	0
	1.50874	59.9788	0.8	1.2
	1.66472	59.8893	1.5	0
	1.32907	59.8018	0	2.9
	1.45643	59.7161	0.5	1.8
	1.80507	59.6321	2.5	0
	1.5045	59.5499	0.8	1.3
	1.62936	59.4694	0.3	0
	1.40604	59.3905	1.3	2.6
	1.59584	59.3132	0	0
	1.48047	59.2374	0.7	1.6
	1.6812	59.1631	2.1	0
	1.57595	59.0903	2.5	2.1
	1.26605	59.0189	0.9	3.6
	1.39825	58.9488	0.9	2.5
	1.42674	58.88	1.1	2.3
	1.66909	58.8126	1.3	0
T106
K7	1.62153	50.4882	2.2	2.1
	1.7146	50.6245	2.2	1.7
	1.61982	50.7576	2.3	2.3
	1.68929	50.8877	2.2	1.9
	1.54562	51.0147	1.8	2.2
	1.61164	51.1388	2.5	2.5
	1.61056	51.2602	1.9	2
	1.66545	51.3788	2.4	2.2
	1.59464	51.4947	1.2	1.4
	1.60396	51.6081	1.8	1.9
	1.64696	51.719	2.1	1.9
	1.63188	51.8274	2.3	2.3
	1.56882	51.9336	1.6	2
	1.57137	52.0374	1.4	1.7
	1.6566	52.139	2.2	2
	1.58954	52.2385	1.7	1.9
	1.59035	52.3359	1.6	1.8
	1.6622	52.4313	1.9	1.7
	1.61684	52.5247	1.9	1.9
	1.6074	52.6162	1.7	1.8
	1.65385	52.7059	1.8	1.6
	1.55831	52.7937	1.8	2.1
K5	1.5952	56.2145	1.2	1.2
	1.58758	56.3886	1.3	1.3
	1.58379	56.5503	1.8	1.8
	1.61788	56.701	1.7	1.4
	1.53276	56.8416	1.6	2.1
	1.59111	56.9732	1.7	1.7
	1.58643	57.0966	1.7	1.8
	1.57286	57.2125	1.7	1.8
	1.60108	57.3216	1.4	1.3
	1.62302	57.4245	2.2	2
K4	1.53372	58.4716	1.3	1.9
	1.70797	58.5194	2.2	0.9
	1.61214	58.5653	2.1	1.8
	1.63516	58.6095	1.7	1
	1.4817	58.6521	1.5	2.4
	1.60422	58.693	1.8	1.6
	1.5635	58.7326	1.1	1.3
	1.61016	58.7707	1.8	1.5
	1.57478	58.8075	1.6	1.7
	1.48378	58.843	1.8	2.6
	1.58626	58.8773	2.2	2.1
	1.40912	58.9105	1.3	2.9
	1.62957	58.9427	2.2	1.7
	1.60897	58.9738	1.8	1.5
	1.66839	59.0039	1.6	0
	1.61467	59.0331	2.6	2.4
	1.50573	59.0614	0	1.6
	1.55244	59.0889	1.1	1.5
	1.5299	59.1155	2.4	2.8
	1.61629	59.1414	1.4	0.8
	1.67078	59.1665	2.2	1.3
	1.66162	59.1909	2	1.1
	1.68537	59.2146	2.1	1
	1.5436	59.2377	1.3	1.7
	1.44501	59.2602	1.4	2.7
	1.56602	59.282	1	1.2
	1.57474	59.3033	1.9	2
	1.53474	59.324	2.1	2.5
	1.69044	59.3442	1.5	0
	1.61019	59.3639	2.3	2.1
	1.42746	59.3831	1.9	3.1
	1.64933	59.4018	2.5	2
	1.46706	59.4201	2.2	3.1
	1.62537	59.4379	2.2	1.8
	1.62224	59.4553	1.7	1.2
	1.58694	59.4722	1.8	1.8
T124
P	1.63531	59.309	2.7	2.8
	1.7378	59.302	3.5	3.1
	1.66515	59.2949	2.9	2.8
	1.68793	59.2878	3.4	3.2
	1.54547	59.2806	3.3	3.8
	1.57497	59.2733	3.1	3.4
	1.45866	59.2661	2.7	3.8
	1.70207	59.2588	3.2	2.9
	1.50823	59.2514	3.3	4
	1.55335	59.2441	2.8	3.3
	1.64767	59.2367	3.5	3.5
	1.74293	59.2293	3.6	3.1
	1.67561	59.2218	3.2	3
	1.67616	59.2144	3.8	3.6
	1.55233	59.2069	3.5	4
	1.64984	59.1994	3.5	3.5
	1.87354	59.1919	3.4	2.2
	1.6604	59.1844	3.3	3.2
GS1	1.48799	58.9252	2.4	2.9
	1.42859	58.9182	3.8	4.4
	1.39808	58.9111	3.1	4
	1.31353	58.9041	3.3	4.6
	2.05541	58.897	4.5	2.5
	1.67061	58.8901	3.9	3.4
GS2	1.78878	58.7951	4	2.9
	1.79809	58.7885	5.3	4.6
	1.70306	58.782	4.5	4
	1.29277	58.7755	2.8	4.4
	1.13704	58.769	3.2	5.7
	1.52157	58.7625	3.4	3.6
	1.67597	58.7561	5.2	4.9
	1.62981	58.7497	3.4	3.1
K6	1.73085	57.9223	2.8	2.7
	1.64335	57.907	3	3.3
	1.90269	57.8921	3.5	2.8
	1.78759	57.8775	3.8	3.5
	1.69932	57.8633	3.6	3.7
	1.84953	57.8494	3.8	3.3
	1.72041	57.8358	3.4	3.4
	1.58048	57.8225	3.1	3.7
	1.66643	57.8095	3.1	3.3
	1.54042	57.7967	2.8	3.7
	1.619	57.7843	2.8	3.2
	1.64902	57.7721	3.2	3.5
	1.77479	57.7602	3	2.7
	1.71799	57.7485	3.6	3.5
	1.91617	57.7371	3.5	2.6
	1.74369	57.7259	3.1	2.9
	1.62988	57.715	3.2	3.5
	1.80977	57.7042	3.5	3.1
	1.82761	57.6937	3.2	2.7
	1.54713	57.6834	3	3.8
	1.59436	57.6733	3.2	3.7
	1.68911	57.6634	2.8	2.9
K8	1.51754	57.5661	2.5	3.5
	1.7298	57.5582	3.1	3.1
	1.64312	57.5504	3.1	3.4
	1.47438	57.5428	2.6	3.8
	1.89767	57.5353	3.4	2.6
	2.01241	57.5279	3.8	2.6
